# Supplementary material for: 1-(4-Nitro­phen­yl)-1H-imidazol-3-ium chloride
Source: Acta Crystallogr Sect E Struct Rep Online. 2012 Dec 19;69(Pt 1):o114. doi: 10.1107/S1600536812050878 (PMC3588291; doi:10.1107/S1600536812050878)
Supplement: Supplementary file 2 [file e-69-0o114-Isup2.hkl]

#
# h,k,l, Fc-squared, Fo-squared, sigma(Fo-squared) and status flag
#
data_I
_shelx_title ' 12bo_mb_hi3_0ma'
_shelx_refln_list_code          4
_shelx_F_calc_maximum      197.47
_exptl_crystal_F_000       464.00
_reflns_d_resolution_high  0.7485
 
loop_
 _symmetry_equiv_pos_as_xyz
 'x, y, z'
 '-x, -y, z+1/2'
 'x+1/2, -y+1/2, z'
 '-x+1/2, y+1/2, z+1/2'
 
_cell_length_a    14.6042
_cell_length_b    12.1781
_cell_length_c     5.6070
_cell_angle_alpha  90.000
_cell_angle_beta   90.000
_cell_angle_gamma  90.000
 
_shelx_F_squared_multiplier     1.000
 
loop_
 _refln_index_h
 _refln_index_k
 _refln_index_l
 _refln_F_squared_calc
 _refln_F_squared_meas
 _refln_F_squared_sigma
 _refln_observed_status
   2   0  -7      236.41      293.58     21.20 o
   4   0  -7       14.15       10.80      3.60 o
   6   0  -7      116.64      159.99     13.20 o
   0   1  -7        1.49        0.80      2.40 o
   1   1  -7       75.36       92.42      5.94 o
   2   1  -7       13.76       14.05      2.39 o
   3   1  -7       44.21       54.16      4.66 o
   4   1  -7       28.37       27.76      3.60 o
   5   1  -7       21.53       23.80      3.11 o
   6   1  -7        5.92        6.60      2.60 o
   1   2  -7       49.30       60.35      3.77 o
   2   2  -7       33.54       38.60      3.96 o
   3   2  -7       12.80       12.63      2.55 o
   4   2  -7       42.26       51.18      4.66 o
   5   2  -7       89.08      112.84     11.00 o
   6   2  -7       92.63      107.78      7.21 o
   0   3  -7       51.04       58.00      6.40 o
   1   3  -7        7.17        6.67      1.62 o
   2   3  -7       11.65       11.88      2.26 o
   3   3  -7        5.52        6.65      3.20 o
   4   3  -7       46.96       47.05      4.60 o
   5   3  -7       42.88       54.01      4.94 o
   1   4  -7        4.81        7.80      1.98 o
   2   4  -7       55.60       65.39     10.00 o
   3   4  -7       52.28       68.47      5.23 o
   4   4  -7       20.61       20.40      4.00 o
   0   5  -7       19.62       40.00      5.60 o
   1   5  -7      104.94      145.37      8.20 o
   2   5  -7       11.42       14.00      3.60 o
   3   5  -7      128.24      161.59     13.20 o
   0   0  -6       78.19       76.94      5.35 o
   2   0  -6       62.76       61.65      3.68 o
   4   0  -6      190.87      181.50     10.30 o
   6   0  -6      265.33      264.38     19.60 o
   8   0  -6       51.66       54.40      6.80 o
  10   0  -6       77.77       90.57      5.86 o
   1   1  -6       57.10       56.53      2.49 o
   2   1  -6      160.85      165.60      5.66 o
   3   1  -6       36.15       37.22      2.43 o
   4   1  -6      288.12      320.75     13.58 o
   5   1  -6      176.29      201.95     10.89 o
   6   1  -6      261.11      285.81     14.71 o
   7   1  -6        3.72        3.00      2.26 o
   8   1  -6       32.18       36.67      5.40 o
   9   1  -6      133.59      139.29      6.57 o
  10   1  -6        5.38        4.40      1.41 o
  11   1  -6        3.66       -0.32      1.50 o
   0   2  -6        3.90        5.56      1.45 o
   1   2  -6      143.45      144.47      4.79 o
   2   2  -6       47.86       53.02      2.61 o
   3   2  -6      279.59      294.13     10.75 o
   4   2  -6       66.76       65.99      7.20 o
   5   2  -6       13.92       12.00      3.20 o
   6   2  -6       16.43       16.40      3.60 o
   7   2  -6       98.56      105.59      9.60 o
   8   2  -6       17.65       12.00      4.00 o
   9   2  -6       62.97       58.06      4.42 o
  10   2  -6        7.46        8.55      2.06 o
  11   2  -6      173.30      198.63      8.42 o
   1   3  -6       22.95       22.11      1.76 o
   2   3  -6      213.15      232.42     10.24 o
   3   3  -6       14.76       17.34      1.88 o
   4   3  -6       18.34       18.00      3.60 o
   5   3  -6       30.92       30.40      4.80 o
   6   3  -6      149.94      169.59     13.60 o
   7   3  -6        0.13       -1.60      2.80 o
   8   3  -6       71.22       73.99      5.00 o
   9   3  -6       34.61       35.46      3.53 o
  10   3  -6       20.54       15.26      4.40 o
  11   3  -6        2.54        2.15      1.83 o
   0   4  -6       70.47       74.54      5.35 o
   1   4  -6       98.22      112.83      5.57 o
   2   4  -6       20.68       24.09      3.42 o
   3   4  -6       72.57       85.41      4.54 o
   4   4  -6      155.90      170.49      7.99 o
   5   4  -6       16.81       20.80      4.00 o
   6   4  -6       80.48       96.70      5.86 o
   7   4  -6       35.05       32.18      3.36 o
   8   4  -6       42.33       38.79      6.00 o
   9   4  -6        6.86        2.24      3.80 o
  10   4  -6        6.02        2.08      2.00 o
   1   5  -6       70.92       79.14      4.44 o
   2   5  -6       27.67       36.11      3.41 o
   3   5  -6       40.36       51.09      5.21 o
   4   5  -6       24.82       39.57      3.53 o
   5   5  -6       33.88       33.84      6.20 o
   6   5  -6       68.50       74.15      5.00 o
   7   5  -6       72.68       78.04      5.18 o
   8   5  -6       34.89       37.64      6.40 o
   9   5  -6      146.54      161.83      7.20 o
  10   5  -6        0.12       -2.40      2.40 o
   0   6  -6       92.48       88.39      8.00 o
   1   6  -6        2.90        7.00      1.65 o
   2   6  -6       56.08       67.09      3.93 o
   3   6  -6       39.19       49.23      5.66 o
   4   6  -6       73.91       91.30      5.77 o
   5   6  -6       36.20       46.79      5.19 o
   6   6  -6       47.26       43.40      3.93 o
   7   6  -6       63.83       57.46      4.61 o
   8   6  -6       21.63       23.74      2.88 o
   9   6  -6        6.39        3.30      2.33 o
   1   7  -6       22.45       33.24      2.64 o
   2   7  -6       62.83       74.67      3.75 o
   3   7  -6        5.26        5.57      2.16 o
   4   7  -6        0.27        2.22      1.96 o
   5   7  -6       29.39       25.85      2.70 o
   6   7  -6      173.34      183.23      7.83 o
   7   7  -6       30.96       30.54      2.41 o
   8   7  -6       47.82       54.55      4.61 o
   0   8  -6       18.49       46.55      4.38 o
   1   8  -6      206.74      243.00      7.91 o
   2   8  -6       12.51       16.70      2.48 o
   3   8  -6      193.48      213.10      8.01 o
   4   8  -6        7.44        5.88      1.85 o
   5   8  -6        3.86        2.67      1.32 o
   6   8  -6       12.57       12.86      1.73 o
   1   9  -6       16.89       21.24      2.25 o
   2   9  -6        4.35        7.40      1.34 o
   3   9  -6        5.04        6.86      1.34 o
   4   9  -6        0.55        1.60      1.05 o
   2   0  -5      271.61      267.31     11.23 o
   4   0  -5        2.79        0.07      0.98 o
   6   0  -5      285.02      277.88     12.64 o
  10   0  -5      147.77      150.39     10.40 o
  12   0  -5      305.62      312.36     15.65 o
  14   0  -5       74.68       77.89      4.39 o
   0   1  -5      163.64      135.82      6.27 o
   1   1  -5      159.98      146.71      4.76 o
   2   1  -5      255.92      267.98      7.36 o
   3   1  -5      312.70      295.52      9.87 o
   4   1  -5      314.07      300.55      9.16 o
   5   1  -5        0.64        0.37      0.72 o
   6   1  -5       52.56       51.91      3.08 o
   7   1  -5      251.71      258.89     12.42 o
   8   1  -5       69.87       64.39      7.20 o
   9   1  -5       33.81       30.08      2.34 o
  10   1  -5        1.74       -1.26      1.26 o
  11   1  -5      101.50      100.88      4.87 o
  12   1  -5       62.13       54.25      3.00 o
  13   1  -5       17.95       13.25      1.67 o
  14   1  -5        9.33        8.27      1.37 o
   1   2  -5      106.51      100.16      3.95 o
   2   2  -5      291.15      267.89      8.98 o
   3   2  -5      451.93      436.88     14.36 o
   4   2  -5       50.51       54.86      2.28 o
   5   2  -5       86.60       92.06      4.09 o
   6   2  -5      294.54      286.15     16.17 o
   7   2  -5      152.86      134.79     11.60 o
   8   2  -5      148.07      155.42      8.14 o
   9   2  -5      217.87      226.29      9.05 o
  10   2  -5       11.76        8.80      1.53 o
  11   2  -5       14.02        9.94      1.66 o
  12   2  -5        3.05        1.42      1.73 o
  13   2  -5       77.97       74.10      3.51 o
  14   2  -5        3.87       -1.03      1.26 o
   0   3  -5      173.09      159.87      9.11 o
   1   3  -5       57.52       53.09      2.83 o
   2   3  -5      120.70      111.98      4.97 o
   3   3  -5      180.61      184.62      6.42 o
   4   3  -5      124.82      117.23      4.17 o
   5   3  -5      176.66      173.08      6.04 o
   6   3  -5      145.75      143.52      6.70 o
   7   3  -5      243.71      253.94     12.97 o
   8   3  -5       40.25       35.78      3.36 o
   9   3  -5       46.03       40.99      4.60 o
  10   3  -5      113.23      112.83      5.19 o
  11   3  -5       11.40        8.08      1.29 o
  12   3  -5      236.57      232.48      8.32 o
  13   3  -5        9.34        4.88      1.36 o
  14   3  -5       67.84       55.28      3.70 o
   1   4  -5        9.13        8.27      1.29 o
   2   4  -5      141.89      149.93      6.50 o
   3   4  -5       37.52       36.44      2.14 o
   4   4  -5      180.54      182.68      6.51 o
   5   4  -5      420.16      458.47     15.15 o
   6   4  -5      407.45      433.46     13.32 o
   7   4  -5       21.66       16.95      2.21 o
   8   4  -5       54.12       56.42      4.32 o
   9   4  -5      305.25      294.29     11.83 o
  10   4  -5      126.82      128.40      5.80 o
  11   4  -5        2.34       -0.97      1.20 o
  12   4  -5       31.29       26.47      2.04 o
  13   4  -5       32.55       26.58      1.93 o
   0   5  -5       72.22       65.03      4.66 o
   1   5  -5      402.12      377.31     14.50 o
   2   5  -5       12.05       13.70      1.28 o
   3   5  -5      459.61      443.59     14.42 o
   4   5  -5        4.07        3.76      0.98 o
   5   5  -5       72.29       73.56      3.75 o
   6   5  -5        7.08        8.74      1.32 o
   7   5  -5      118.24      118.19      4.72 o
   8   5  -5      110.14      104.22      4.96 o
   9   5  -5       46.66       34.96      2.29 o
  10   5  -5       10.94       11.27      1.41 o
  11   5  -5      248.50      267.88      9.38 o
  12   5  -5       80.97       91.63      4.10 o
  13   5  -5       15.11       13.36      1.63 o
   1   6  -5       21.80       21.28      1.65 o
   2   6  -5      245.47      253.77      7.80 o
   3   6  -5       28.01       30.86      2.33 o
   4   6  -5        9.65        9.86      1.32 o
   5   6  -5       26.38       26.14      3.98 o
   6   6  -5      151.01      156.06      5.26 o
   7   6  -5       35.52       30.59      1.96 o
   8   6  -5       59.41       59.82      3.56 o
   9   6  -5       60.37       66.10      3.89 o
  10   6  -5        8.60        5.24      1.35 o
  11   6  -5       15.16       16.48      1.63 o
  12   6  -5       67.48       74.78      3.67 o
   0   7  -5      331.29      333.31     12.30 o
   1   7  -5       71.41       78.61      2.76 o
   2   7  -5       22.39       20.18      1.81 o
   3   7  -5       71.77       74.93      3.13 o
   4   7  -5      156.32      163.10      5.55 o
   5   7  -5       34.00       36.63      2.08 o
   6   7  -5       23.92       23.06      1.70 o
   7   7  -5       12.85        6.93      1.51 o
   8   7  -5       93.72       91.32      3.87 o
   9   7  -5        0.79       -0.36      1.20 o
  10   7  -5       27.66       21.70      2.08 o
  11   7  -5       32.66       29.99      2.13 o
   1   8  -5       53.96       59.16      2.44 o
   2   8  -5        8.08        8.83      1.40 o
   3   8  -5       84.82       86.12      3.54 o
   4   8  -5       10.65        9.66      1.75 o
   5   8  -5      197.05      205.91      6.87 o
   6   8  -5        0.59       -0.70      1.11 o
   7   8  -5       34.34       37.56      2.80 o
   8   8  -5        1.52        1.28      1.20 o
   9   8  -5      204.98      230.28      8.23 o
  10   8  -5        0.36       -0.81      1.32 o
   0   9  -5      121.65      122.51      5.94 o
   1   9  -5        2.19        3.25      1.02 o
   2   9  -5       18.89       17.76      1.33 o
   3   9  -5       29.45       31.47      3.97 o
   4   9  -5       70.46       81.38      2.92 o
   5   9  -5       16.28       18.90      1.58 o
   6   9  -5       15.50       10.52      1.43 o
   7   9  -5       18.24       14.09      1.75 o
   8   9  -5       40.02       42.91      3.65 o
   9   9  -5       11.41       11.07      1.47 o
   1  10  -5        3.31        5.27      1.30 o
   2  10  -5      150.33      168.55      5.47 o
   3  10  -5        2.18        3.64      1.09 o
   4  10  -5       24.40       21.46      1.64 o
   5  10  -5        3.11        3.34      1.33 o
   6  10  -5      113.99      125.65      6.14 o
   7  10  -5        0.84       -0.70      1.69 o
   8  10  -5       79.34      100.09      5.05 o
   0  11  -5      172.38      226.14     10.02 o
   1  11  -5       65.34       81.18      3.88 o
   2  11  -5       24.72       22.21      1.57 o
   3  11  -5      100.15      110.18      4.13 o
   4  11  -5        1.49        0.19      1.24 o
   5  11  -5       28.47       18.32      2.12 o
   6  11  -5       17.91       16.15      3.62 o
   1  12  -5       48.09       52.34      2.53 o
   2  12  -5        2.61        2.40      2.80 o
   0   0  -4     1256.52     1182.19     74.19 o
   2   0  -4      451.72      449.33     16.30 o
   4   0  -4      615.65      638.41     22.67 o
   6   0  -4      487.48      475.03     13.66 o
   8   0  -4       20.29       19.89      2.29 o
  10   0  -4      390.41      401.86     19.97 o
  12   0  -4      506.45      515.41     23.76 o
  14   0  -4      210.71      219.75     10.89 o
  16   0  -4       15.20       10.98      2.39 o
   1   1  -4      155.24      141.12      3.87 o
   2   1  -4      135.35      132.55      3.36 o
   3   1  -4       90.81       72.44      2.45 o
   4   1  -4        7.98        7.20      0.57 o
   5   1  -4      425.12      416.16      8.91 o
   6   1  -4      600.96      608.49     11.67 o
   7   1  -4       57.06       53.80      1.67 o
   8   1  -4      543.48      563.97     17.39 o
   9   1  -4      657.59      668.86     22.54 o
  10   1  -4      232.07      229.44      8.29 o
  11   1  -4       81.73       82.07      3.03 o
  12   1  -4       72.92       66.02      2.87 o
  13   1  -4       91.75       86.19      3.41 o
  14   1  -4       23.22       18.05      1.50 o
  15   1  -4       11.99        8.65      1.40 o
  16   1  -4       17.12       16.87      1.58 o
   0   2  -4      411.51      393.95     13.10 o
   1   2  -4      989.93      956.80     21.87 o
   2   2  -4      276.37      275.99      6.79 o
   3   2  -4      465.27      446.19     10.58 o
   4   2  -4       71.95       71.30      2.13 o
   5   2  -4       43.50       41.30      1.44 o
   6   2  -4       22.23       20.67      0.94 o
   7   2  -4      301.88      315.27      7.23 o
   8   2  -4      479.96      491.43     14.23 o
   9   2  -4       97.30       93.78      3.57 o
  10   2  -4        0.01       -1.01      1.01 o
  11   2  -4      218.13      209.66      6.60 o
  12   2  -4       58.94       56.00      2.92 o
  13   2  -4        7.44        3.83      1.21 o
  14   2  -4        8.48        5.40      1.21 o
  15   2  -4      170.00      177.14      5.92 o
  16   2  -4       19.27       16.00      1.59 o
   1   3  -4        2.66        2.98      0.54 o
   2   3  -4      433.73      424.04     10.80 o
   3   3  -4        1.21        0.64      0.45 o
   4   3  -4       13.57       14.13      0.77 o
   5   3  -4       47.08       49.87      1.85 o
   6   3  -4      406.23      416.97      7.97 o
   7   3  -4       36.48       34.25      1.78 o
   8   3  -4      276.94      281.68      6.98 o
   9   3  -4      138.98      134.48      4.60 o
  10   3  -4      132.64      129.33      4.36 o
  11   3  -4       24.51       21.44      1.49 o
  12   3  -4      227.78      220.53      6.96 o
  13   3  -4       10.23        6.33      1.21 o
  14   3  -4       87.51       85.08      3.45 o
  15   3  -4       57.93       56.78      2.87 o
  16   3  -4      176.01      193.06      6.50 o
   0   4  -4      899.08      821.09     23.79 o
   1   4  -4       59.97       53.05      1.57 o
   2   4  -4      394.31      378.78      9.13 o
   3   4  -4      478.94      473.79      9.17 o
   4   4  -4      524.78      532.26     10.28 o
   5   4  -4       50.71       46.83      1.65 o
   6   4  -4        5.00        5.22      0.68 o
   7   4  -4       86.33       78.56      2.60 o
   8   4  -4       95.73       90.37      2.99 o
   9   4  -4       26.66       19.78      1.38 o
  10   4  -4       44.56       43.53      2.57 o
  11   4  -4      143.15      144.74      5.42 o
  12   4  -4      132.87      133.85      4.63 o
  13   4  -4       65.40       66.49      2.94 o
  14   4  -4       30.68       27.27      1.78 o
  15   4  -4      148.14      157.00      5.45 o
   1   5  -4       90.80       81.78      2.46 o
   2   5  -4      389.68      356.32      7.35 o
   3   5  -4      851.18      823.70     18.31 o
   4   5  -4      157.73      153.46      3.74 o
   5   5  -4      550.68      574.11     12.62 o
   6   5  -4       57.11       54.12      1.99 o
   7   5  -4       74.01       66.33      2.44 o
   8   5  -4       11.63        8.95      0.94 o
   9   5  -4      491.67      496.27     13.53 o
  10   5  -4       20.97       17.16      1.55 o
  11   5  -4        7.91        4.84      1.29 o
  12   5  -4       19.64       18.55      1.46 o
  13   5  -4      162.12      164.38      5.53 o
  14   5  -4       85.16       92.72      3.77 o
  15   5  -4       24.94       19.08      1.64 o
   0   6  -4      270.87      264.70     10.26 o
   1   6  -4      119.28      116.98      2.92 o
   2   6  -4       65.13       56.39      1.69 o
   3   6  -4      165.84      157.72      3.83 o
   4   6  -4       11.56        6.92      0.80 o
   5   6  -4       78.41       62.21      1.96 o
   6   6  -4      440.43      414.60     10.26 o
   7   6  -4      122.44      123.63      3.86 o
   8   6  -4      273.70      266.92      7.57 o
   9   6  -4       14.08       13.60      1.15 o
  10   6  -4       14.16       11.01      1.41 o
  11   6  -4       17.90       15.05      1.55 o
  12   6  -4      262.61      275.16      8.57 o
  13   6  -4       24.54       22.81      1.64 o
  14   6  -4      176.29      174.72      5.92 o
   1   7  -4       68.95       64.17      2.02 o
   2   7  -4      268.17      273.40      6.64 o
   3   7  -4       43.88       36.92      1.75 o
   4   7  -4      170.31      165.35      4.29 o
   5   7  -4      220.27      225.57      5.96 o
   6   7  -4      216.40      208.28      5.84 o
   7   7  -4       21.31       18.11      1.16 o
   8   7  -4       48.45       46.79      2.50 o
   9   7  -4       96.13       91.46      3.28 o
  10   7  -4      126.32      132.29      4.64 o
  11   7  -4       53.70       55.51      3.11 o
  12   7  -4       18.43       13.81      1.44 o
  13   7  -4       42.55       47.45      2.68 o
  14   7  -4       32.62       32.98      2.50 o
   0   8  -4      132.52      131.46      4.87 o
   1   8  -4      101.80      102.05      2.98 o
   2   8  -4        3.33        2.50      0.77 o
   3   8  -4      413.46      385.16      9.50 o
   4   8  -4       28.05       19.22      1.12 o
   5   8  -4      219.01      197.50      5.99 o
   6   8  -4       15.99       12.06      1.19 o
   7   8  -4      209.09      211.10      5.85 o
   8   8  -4        1.69       -0.99      0.99 o
   9   8  -4        2.31        0.07      0.99 o
  10   8  -4        8.01        9.30      1.13 o
  11   8  -4      290.66      310.10      9.57 o
  12   8  -4       20.03       20.69      2.41 o
  13   8  -4       83.16       93.48      3.81 o
   1   9  -4      109.04      109.77      3.46 o
   2   9  -4      149.80      157.14      4.19 o
   3   9  -4       45.13       45.19      1.84 o
   4   9  -4      146.81      140.78      4.08 o
   5   9  -4       27.50       24.22      1.97 o
   6   9  -4      157.28      162.35      4.73 o
   7   9  -4       27.57       24.18      1.99 o
   8   9  -4       43.25       39.85      2.97 o
   9   9  -4        6.07        3.33      1.10 o
  10   9  -4       37.75       30.74      1.62 o
  11   9  -4       60.18       78.22      3.33 o
  12   9  -4       26.84       31.44      1.94 o
   0  10  -4      518.70      533.43     18.92 o
   1  10  -4        5.56        6.92      1.17 o
   2  10  -4       18.82       14.14      1.28 o
   3  10  -4      157.83      156.81      4.52 o
   4  10  -4      144.65      148.76      4.26 o
   5  10  -4       53.17       51.38      2.49 o
   6  10  -4       84.60       87.80      3.98 o
   7  10  -4        9.98        6.77      1.56 o
   8  10  -4      109.03      109.92      3.78 o
   9  10  -4        0.98        0.72      1.07 o
  10  10  -4       17.57       17.90      1.32 o
  11  10  -4       49.15       60.61      2.97 o
   1  11  -4       57.78       60.03      2.95 o
   2  11  -4       70.58       66.48      2.60 o
   3  11  -4      325.08      331.86      8.92 o
   4  11  -4       80.55       76.35      2.98 o
   5  11  -4      162.25      172.81      5.13 o
   6  11  -4        6.22        3.61      1.19 o
   7  11  -4       57.29       64.43      3.45 o
   8  11  -4        0.73        0.18      0.98 o
   9  11  -4       56.09       65.31      2.52 o
   0  12  -4      208.77      220.40     10.02 o
   1  12  -4       20.69       19.20      1.23 o
   2  12  -4       78.07       84.02      3.67 o
   3  12  -4       35.82       25.19      1.69 o
   4  12  -4       70.37       72.72      3.14 o
   5  12  -4        2.63        2.13      1.13 o
   6  12  -4        0.72        0.17      1.12 o
   7  12  -4       37.36       43.42      2.44 o
   8  12  -4       20.17       20.80      4.80 o
   1  13  -4       39.07       40.49      2.82 o
   2  13  -4       87.04       98.38      4.07 o
   3  13  -4       10.68        9.48      1.25 o
   4  13  -4       20.52       17.12      1.40 o
   5  13  -4       40.14       42.79      3.08 o
   2   0  -3     1822.02     1759.85     60.98 o
   4   0  -3      272.14      318.26      8.89 o
   6   0  -3      958.12     1064.90     28.47 o
   8   0  -3      568.39      608.21     14.23 o
  10   0  -3       34.78       33.83      1.85 o
  12   0  -3      233.02      211.93      7.79 o
  14   0  -3      203.51      201.00      8.62 o
  16   0  -3      156.77      162.79      8.77 o
   0   1  -3      878.45      878.42     25.47 o
   1   1  -3     1204.62     1173.83     25.36 o
   2   1  -3     1072.01     1037.99     21.28 o
   3   1  -3      643.91      603.02     11.23 o
   4   1  -3      285.33      290.09      5.53 o
   5   1  -3      409.15      420.90      7.68 o
   6   1  -3       79.58       85.34      1.71 o
   7   1  -3      148.97      142.36      2.48 o
   8   1  -3      744.13      814.97     13.95 o
   9   1  -3      316.48      322.66      5.90 o
  10   1  -3      122.19      117.72      2.80 o
  11   1  -3      326.32      335.89      8.05 o
  12   1  -3      146.44      126.74      3.80 o
  13   1  -3      203.90      211.22      5.89 o
  14   1  -3       48.55       42.19      2.74 o
  15   1  -3      277.51      287.08      8.33 o
  16   1  -3        5.40        4.03      1.34 o
  17   1  -3       73.93       74.85      3.52 o
   1   2  -3      208.66      200.82      4.91 o
   2   2  -3        9.52        8.64      0.41 o
   3   2  -3      684.97      638.73     14.33 o
   4   2  -3        8.63        5.95      0.35 o
   5   2  -3     1553.17     1570.44     27.04 o
   6   2  -3      275.35      272.21      4.27 o
   7   2  -3        3.07        1.68      0.33 o
   8   2  -3      439.06      451.65      7.31 o
   9   2  -3     1727.52     1758.77     29.96 o
  10   2  -3      164.88      158.48      3.67 o
  11   2  -3      152.74      156.20      3.92 o
  12   2  -3       75.02       74.91      2.44 o
  13   2  -3      190.89      183.87      4.95 o
  14   2  -3       60.05       60.73      2.47 o
  15   2  -3      162.35      170.36      5.33 o
  16   2  -3        1.81       -1.13      1.27 o
  17   2  -3       93.93       83.69      3.70 o
   0   3  -3     2622.06     2558.00     96.53 o
   1   3  -3      114.28      113.83      2.59 o
   2   3  -3      402.92      366.83      6.59 o
   3   3  -3       44.24       37.89      1.06 o
   4   3  -3      404.86      399.52      6.63 o
   5   3  -3       66.65       66.15      1.24 o
   6   3  -3      285.36      272.56      4.32 o
   7   3  -3      112.06      112.41      1.88 o
   8   3  -3      142.86      141.18      2.71 o
   9   3  -3      148.95      145.16      2.86 o
  10   3  -3      212.48      224.96      5.10 o
  11   3  -3      114.93      117.97      3.11 o
  12   3  -3      730.73      738.53     17.80 o
  13   3  -3       77.23       75.47      2.53 o
  14   3  -3      429.31      439.26     12.32 o
  15   3  -3       31.98       29.32      1.91 o
  16   3  -3       42.63       33.56      2.28 o
  17   3  -3        9.49        7.23      1.54 o
   1   4  -3      203.12      194.97      4.14 o
   2   4  -3      528.69      503.18      8.88 o
   3   4  -3      135.97      129.09      2.35 o
   4   4  -3      173.58      155.87      2.85 o
   5   4  -3      366.95      346.54      5.40 o
   6   4  -3      470.09      455.46      6.98 o
   7   4  -3      327.74      322.08      5.33 o
   8   4  -3      113.67      113.70      2.24 o
   9   4  -3      196.65      194.42      4.25 o
  10   4  -3      192.33      190.45      4.38 o
  11   4  -3       53.63       51.31      1.72 o
  12   4  -3      150.05      143.56      4.23 o
  13   4  -3      148.33      155.19      4.54 o
  14   4  -3        0.62        0.05      1.07 o
  15   4  -3       13.05        9.87      1.40 o
  16   4  -3        6.79        4.46      1.32 o
  17   4  -3      156.89      171.72      6.00 o
   0   5  -3      533.62      507.23     11.47 o
   1   5  -3      207.01      191.37      3.15 o
   2   5  -3       93.24       88.01      1.60 o
   3   5  -3      620.37      608.75      9.60 o
   4   5  -3       53.07       51.49      1.17 o
   5   5  -3      234.19      230.43      3.79 o
   6   5  -3       57.07       53.85      1.29 o
   7   5  -3      352.58      347.19      6.07 o
   8   5  -3      102.27      101.67      2.40 o
   9   5  -3       19.93       14.05      0.83 o
  10   5  -3        3.46        2.18      0.67 o
  11   5  -3      299.69      287.36      6.31 o
  12   5  -3      107.73      101.83      3.27 o
  13   5  -3       74.36       68.98      3.05 o
  14   5  -3        9.83        8.20      1.19 o
  15   5  -3      191.69      195.90      6.50 o
  16   5  -3       11.48       10.20      1.53 o
   1   6  -3      260.59      260.11      4.41 o
   2   6  -3      314.66      302.82      5.34 o
   3   6  -3       70.13       70.41      1.57 o
   4   6  -3      185.08      179.98      3.13 o
   5   6  -3      191.65      195.42      3.98 o
   6   6  -3      366.63      369.67      6.57 o
   7   6  -3       23.02       15.59      0.74 o
   8   6  -3      236.35      225.13      5.37 o
   9   6  -3      139.77      132.90      3.25 o
  10   6  -3      460.11      451.21      9.68 o
  11   6  -3       54.54       52.04      1.86 o
  12   6  -3      154.45      153.77      5.24 o
  13   6  -3       16.55       13.03      1.38 o
  14   6  -3       27.30       21.60      1.65 o
  15   6  -3       25.86       21.69      1.73 o
  16   6  -3      178.40      194.69      6.57 o
   0   7  -3     1807.14     1722.36     43.08 o
   1   7  -3      126.93      125.12      2.48 o
   2   7  -3        6.34        3.50      0.59 o
   3   7  -3     1226.82     1195.07     21.23 o
   4   7  -3      362.13      347.18      6.82 o
   5   7  -3       36.74       33.06      1.19 o
   6   7  -3      259.69      259.40      5.62 o
   7   7  -3       41.38       34.81      1.43 o
   8   7  -3      141.59      141.33      3.61 o
   9   7  -3       22.51       14.97      0.89 o
  10   7  -3       30.78       27.79      1.34 o
  11   7  -3      131.32      134.12      3.63 o
  12   7  -3      134.32      143.32      4.29 o
  13   7  -3       15.52       11.93      1.36 o
  14   7  -3      182.65      187.92      6.21 o
  15   7  -3       25.86       26.88      1.92 o
   1   8  -3      418.37      400.35      7.32 o
   2   8  -3      265.68      252.53      5.28 o
   3   8  -3     1727.44     1659.18     31.04 o
   4   8  -3      118.96      107.89      2.70 o
   5   8  -3      409.88      409.50      9.08 o
   6   8  -3       11.31        8.42      0.77 o
   7   8  -3      154.16      143.61      3.68 o
   8   8  -3       23.28       21.81      1.25 o
   9   8  -3      244.30      244.39      5.76 o
  10   8  -3       49.48       48.57      1.96 o
  11   8  -3       76.77       70.25      2.42 o
  12   8  -3        9.61        9.17      1.10 o
  13   8  -3      225.98      246.74      7.79 o
  14   8  -3        9.44       10.44      1.49 o
  15   8  -3        9.32        7.51      1.56 o
   0   9  -3      953.81      956.31     28.88 o
   1   9  -3      231.04      231.42      5.36 o
   2   9  -3      148.84      131.41      3.05 o
   3   9  -3      341.83      323.74      6.95 o
   4   9  -3       48.05       43.76      1.61 o
   5   9  -3       80.23       67.21      1.99 o
   6   9  -3      192.03      173.47      4.00 o
   7   9  -3      357.68      366.06      8.98 o
   8   9  -3      215.77      223.05      5.66 o
   9   9  -3       18.94       18.50      1.14 o
  10   9  -3        1.56        0.86      0.92 o
  11   9  -3      123.99      124.26      3.80 o
  12   9  -3       99.56       96.72      3.25 o
  13   9  -3        0.39        0.63      1.25 o
  14   9  -3       98.81      105.77      4.67 o
   1  10  -3       43.43       43.49      1.78 o
   2  10  -3      125.91      124.12      3.25 o
   3  10  -3       45.18       44.20      1.65 o
   4  10  -3       73.36       67.10      2.10 o
   5  10  -3       45.38       44.94      1.77 o
   6  10  -3      112.63      107.91      3.22 o
   7  10  -3       53.38       56.66      2.21 o
   8  10  -3       81.26       88.82      2.81 o
   9  10  -3       67.53       71.73      2.56 o
  10  10  -3      154.97      169.42      4.62 o
  11  10  -3       11.90       12.24      1.19 o
  12  10  -3       18.35       16.29      1.32 o
  13  10  -3       19.21       16.09      1.70 o
   0  11  -3      153.66      148.22      5.54 o
   1  11  -3       56.87       58.04      2.03 o
   2  11  -3        6.07        1.75      0.73 o
   3  11  -3      270.01      264.86      6.86 o
   4  11  -3       69.00       66.84      2.53 o
   5  11  -3       85.61       83.16      3.00 o
   6  11  -3        3.89        2.71      0.97 o
   7  11  -3      260.48      271.85      6.92 o
   8  11  -3       52.57       52.34      2.22 o
   9  11  -3       21.52       18.18      1.26 o
  10  11  -3        1.48        2.14      1.01 o
  11  11  -3       97.83      108.68      3.66 o
  12  11  -3       22.96       26.31      1.80 o
   1  12  -3       88.63       85.79      3.26 o
   2  12  -3       69.04       70.16      2.67 o
   3  12  -3      108.73      105.42      3.19 o
   4  12  -3        5.44        3.79      1.07 o
   5  12  -3       23.28       20.68      1.32 o
   6  12  -3      112.14      116.98      3.60 o
   7  12  -3       33.55       31.26      1.64 o
   8  12  -3       22.31       23.63      1.44 o
   9  12  -3       26.75       31.19      2.70 o
  10  12  -3       23.08       16.87      1.43 o
   0  13  -3      291.85      319.82     15.33 o
   1  13  -3       40.56       31.35      1.96 o
   2  13  -3        9.86        4.89      1.11 o
   3  13  -3       11.56        9.54      1.25 o
   4  13  -3      110.44      119.16      3.69 o
   5  13  -3        4.30        3.35      1.15 o
   6  13  -3       87.24       97.35      3.22 o
   7  13  -3       10.21        6.51      1.21 o
   8  13  -3       46.78       45.03      2.29 o
   1  14  -3        7.22        4.16      1.23 o
   2  14  -3       39.36       36.30      2.90 o
   3  14  -3       50.03       51.94      2.85 o
   4  14  -3        3.58       -0.20      1.21 o
   5  14  -3      143.63      153.47      4.82 o
   6  14  -3        8.81        5.33      1.98 o
   0   0  -2    11105.74    10853.91    812.73 o
   2   0  -2     1283.04     1239.34     42.50 o
   4   0  -2      538.38      519.78     15.77 o
   6   0  -2     1294.67     1329.93     28.26 o
   8   0  -2     1387.77     1458.16     29.12 o
  10   0  -2      324.75      335.93      7.78 o
  12   0  -2     2267.13     2295.37     67.45 o
  14   0  -2      813.93      814.62     27.63 o
  16   0  -2       93.69       87.81      5.66 o
  18   0  -2       79.19       72.79      7.60 o
   1   1  -2      595.44      575.95     13.06 o
   2   1  -2      687.64      619.46     13.78 o
   3   1  -2     1377.12     1400.20     25.64 o
   4   1  -2      126.60      134.40      2.50 o
   5   1  -2     1268.07     1239.35     17.85 o
   6   1  -2      463.46      475.42      6.97 o
   7   1  -2      238.11      244.26      3.40 o
   8   1  -2       24.28       19.11      0.58 o
   9   1  -2      516.43      514.49      7.95 o
  10   1  -2       20.01       15.44      0.56 o
  11   1  -2       97.62      103.76      2.07 o
  12   1  -2      265.06      272.82      5.76 o
  13   1  -2      114.85      121.43      3.40 o
  14   1  -2      172.48      169.36      4.61 o
  15   1  -2       93.58       97.68      3.07 o
  16   1  -2       78.10       71.28      3.60 o
  17   1  -2      232.10      225.57      7.43 o
  18   1  -2      132.40      149.07      7.07 o
   0   2  -2     2243.93     2154.45     91.57 o
   1   2  -2      165.63      138.19      3.65 o
   2   2  -2      728.67      671.36     13.98 o
   3   2  -2      327.41      256.02      4.88 o
   4   2  -2     1139.36     1191.30     17.13 o
   5   2  -2      890.09      949.38     13.56 o
   6   2  -2      438.87      469.10      6.46 o
   7   2  -2      449.22      406.97      5.60 o
   8   2  -2      239.88      252.93      3.73 o
   9   2  -2       56.84       61.28      1.18 o
  10   2  -2       48.91       47.17      1.07 o
  11   2  -2      573.47      580.34      9.22 o
  12   2  -2      146.32      138.47      3.12 o
  13   2  -2       15.73       17.25      0.98 o
  14   2  -2      211.65      194.53      4.87 o
  15   2  -2      335.07      335.19      8.88 o
  16   2  -2        9.44        7.37      1.70 o
  17   2  -2       50.52       43.89      4.49 o
  18   2  -2       93.64      107.69      5.68 o
   1   3  -2      912.60      900.38     18.75 o
   2   3  -2     1985.05     1893.78     30.40 o
   3   3  -2      346.29      363.71      6.05 o
   4   3  -2        9.79        8.68      0.30 o
   5   3  -2     1325.90     1466.20     20.41 o
   6   3  -2      763.61      832.19     11.24 o
   7   3  -2       18.20       20.16      0.68 o
   8   3  -2      284.09      295.07      4.36 o
   9   3  -2      130.69      135.91      2.23 o
  10   3  -2      449.12      464.83      7.37 o
  11   3  -2      171.07      162.66      2.93 o
  12   3  -2      223.59      215.93      4.41 o
  13   3  -2        6.01        3.63      0.74 o
  14   3  -2      125.97      121.39      3.50 o
  15   3  -2       11.47        8.21      1.15 o
  16   3  -2      125.40      131.00      4.82 o
  17   3  -2       14.34       10.13      1.66 o
  18   3  -2        8.95        9.99      2.05 o
   0   4  -2      402.76      359.99      7.98 o
   1   4  -2      411.96      427.93      6.98 o
   2   4  -2      450.69      460.35      7.01 o
   3   4  -2     2696.19     2776.33     38.77 o
   4   4  -2       55.38       60.66      1.12 o
   5   4  -2       40.65       43.72      0.87 o
   6   4  -2      226.25      243.57      3.77 o
   7   4  -2      437.57      469.53      7.32 o
   8   4  -2      997.64     1061.05     15.38 o
   9   4  -2      146.96      152.12      2.55 o
  10   4  -2      270.79      265.25      4.34 o
  11   4  -2      416.85      420.77      7.39 o
  12   4  -2      539.04      536.62     11.49 o
  13   4  -2      146.06      147.74      3.60 o
  14   4  -2      171.43      161.89      4.43 o
  15   4  -2       99.55      106.08      3.85 o
  16   4  -2       58.38       54.38      2.88 o
  17   4  -2       42.67       41.24      2.71 o
  18   4  -2       43.44       46.49      3.68 o
   1   5  -2      592.37      567.54      8.19 o
   2   5  -2     1032.78     1164.86     16.02 o
   3   5  -2     3147.48     3118.48     44.57 o
   4   5  -2      336.33      355.22      5.32 o
   5   5  -2     1547.64     1548.04     22.14 o
   6   5  -2      170.45      173.70      2.67 o
   7   5  -2       98.34      105.69      1.78 o
   8   5  -2      679.55      696.38     10.53 o
   9   5  -2     1410.64     1422.83     22.48 o
  10   5  -2      504.61      502.42      8.33 o
  11   5  -2      280.77      286.99      5.62 o
  12   5  -2        8.89        7.39      0.70 o
  13   5  -2      329.71      333.00      8.17 o
  14   5  -2       24.16       21.63      1.50 o
  15   5  -2       26.66       23.10      1.65 o
  16   5  -2       17.11       15.97      1.70 o
  17   5  -2      182.97      191.03      7.13 o
   0   6  -2     6779.50     6762.68    131.48 o
   1   6  -2      662.60      661.52      9.36 o
   2   6  -2      693.68      664.74      9.73 o
   3   6  -2      197.69      179.10      2.73 o
   4   6  -2      410.51      414.95      5.94 o
   5   6  -2       18.10       15.20      0.47 o
   6   6  -2        6.93        5.17      0.35 o
   7   6  -2       65.30       60.25      1.17 o
   8   6  -2       72.33       65.80      1.42 o
   9   6  -2      183.15      182.64      3.38 o
  10   6  -2      108.93      112.70      2.53 o
  11   6  -2       32.82       30.92      1.21 o
  12   6  -2      235.36      239.14      5.76 o
  13   6  -2       22.20       17.14      1.22 o
  14   6  -2      420.86      441.77     12.02 o
  15   6  -2       41.21       49.36      3.08 o
  16   6  -2       37.31       34.80      2.53 o
  17   6  -2       17.50       13.57      1.69 o
   1   7  -2      299.52      306.99      4.32 o
   2   7  -2      270.62      256.70      3.68 o
   3   7  -2       91.70       91.68      1.49 o
   4   7  -2      104.56       90.39      1.52 o
   5   7  -2      465.79      461.55      6.72 o
   6   7  -2      182.39      184.82      3.10 o
   7   7  -2      374.79      362.41      6.12 o
   8   7  -2      219.43      231.56      4.12 o
   9   7  -2      243.45      239.48      4.58 o
  10   7  -2      282.03      282.86      5.71 o
  11   7  -2       11.53        9.89      0.87 o
  12   7  -2      162.06      162.83      4.14 o
  13   7  -2      140.12      142.87      4.18 o
  14   7  -2       27.82       27.28      1.77 o
  15   7  -2       46.09       54.38      3.13 o
  16   7  -2       46.65       40.26      2.67 o
   0   8  -2      144.03      129.81      3.02 o
   1   8  -2      187.14      185.19      2.87 o
   2   8  -2       43.53       44.17      0.97 o
   3   8  -2      429.32      414.10      5.94 o
   4   8  -2       57.14       57.90      1.30 o
   5   8  -2      145.64      141.31      2.63 o
   6   8  -2        0.65       -0.41      0.42 o
   7   8  -2      281.41      273.01      5.07 o
   8   8  -2       47.32       39.98      1.27 o
   9   8  -2      176.18      170.37      3.68 o
  10   8  -2        5.69        4.89      0.81 o
  11   8  -2      195.49      194.57      5.28 o
  12   8  -2       17.60       15.16      1.13 o
  13   8  -2       11.24        8.27      1.18 o
  14   8  -2       48.85       48.39      2.59 o
  15   8  -2       83.95       93.76      4.22 o
  16   8  -2        0.28        0.11      1.48 o
   1   9  -2      234.54      235.25      3.89 o
   2   9  -2       63.50       59.13      1.40 o
   3   9  -2      116.04      108.18      2.06 o
   4   9  -2       50.56       48.40      1.29 o
   5   9  -2      115.62      114.72      2.36 o
   6   9  -2      368.16      364.78      6.48 o
   7   9  -2      138.43      137.45      2.89 o
   8   9  -2      113.67      115.97      2.75 o
   9   9  -2       68.35       69.15      2.17 o
  10   9  -2      432.02      431.16     10.95 o
  11   9  -2       43.62       42.11      2.07 o
  12   9  -2      102.16      101.26      4.41 o
  13   9  -2       89.34       95.32      3.75 o
  14   9  -2        1.12        0.27      1.07 o
  15   9  -2       16.93       16.08      2.94 o
   0  10  -2     2352.11     2314.97     52.23 o
   1  10  -2      135.38      126.10      2.57 o
   2  10  -2      131.96      119.56      2.32 o
   3  10  -2      326.67      330.87      5.90 o
   4  10  -2      434.32      424.03      7.77 o
   5  10  -2       11.02        8.29      0.66 o
   6  10  -2      123.03      119.23      2.62 o
   7  10  -2       46.93       49.18      1.71 o
   8  10  -2       62.98       64.48      2.31 o
   9  10  -2       44.34       44.18      2.04 o
  10  10  -2       90.44      101.17      3.21 o
  11  10  -2       19.16       15.91      1.29 o
  12  10  -2      111.13      125.25      4.14 o
  13  10  -2        1.03        0.72      1.10 o
  14  10  -2      175.27      191.04      7.59 o
   1  11  -2      100.72       97.09      2.20 o
   2  11  -2      100.79       95.59      2.21 o
   3  11  -2      250.50      245.44      5.05 o
   4  11  -2       44.56       39.89      1.51 o
   5  11  -2      383.54      395.51      8.71 o
   6  11  -2        5.44        4.45      0.82 o
   7  11  -2       82.18       79.63      2.55 o
   8  11  -2       30.76       33.94      2.10 o
   9  11  -2      513.44      552.41     14.32 o
  10  11  -2       85.59       84.21      3.10 o
  11  11  -2       17.88       11.99      1.66 o
  12  11  -2        2.39        2.25      1.27 o
  13  11  -2      124.92      132.56      5.09 o
   0  12  -2      122.10      117.10      4.60 o
   1  12  -2      181.28      173.55      4.33 o
   2  12  -2       96.72       92.03      2.69 o
   3  12  -2      211.50      203.96      5.16 o
   4  12  -2       39.95       31.68      1.53 o
   5  12  -2       79.13       75.76      2.53 o
   6  12  -2       97.65      101.04      3.20 o
   7  12  -2      133.54      130.33      4.21 o
   8  12  -2      247.37      265.24      7.35 o
   9  12  -2       42.43       40.44      2.16 o
  10  12  -2       14.95       10.97      2.05 o
  11  12  -2       19.02       18.83      1.78 o
  12  12  -2       63.32       60.48      5.48 o
   1  13  -2       22.50       16.30      1.31 o
   2  13  -2      222.06      229.08      5.90 o
   3  13  -2        3.74        2.36      1.05 o
   4  13  -2       14.90       12.62      1.17 o
   5  13  -2       10.97        7.54      1.26 o
   6  13  -2       50.64       44.72      2.27 o
   7  13  -2       22.75       15.98      2.00 o
   8  13  -2       13.82        8.07      2.73 o
   9  13  -2       20.90       16.96      2.66 o
  10  13  -2       61.98       75.72      4.00 o
   0  14  -2       60.07       57.60      4.17 o
   1  14  -2       43.83       45.89      2.55 o
   2  14  -2       10.92        8.53      1.55 o
   3  14  -2       80.67       79.11      3.52 o
   4  14  -2      107.59      108.53      4.21 o
   5  14  -2       78.44       74.64      3.37 o
   6  14  -2       11.20        4.93      2.22 o
   7  14  -2       73.96       74.28      4.17 o
   8  14  -2       40.87       34.18      3.46 o
   1  15  -2       46.61       47.52      2.74 o
   2  15  -2       54.60       58.29      3.11 o
   3  15  -2       42.29       44.47      2.64 o
   4  15  -2       20.17       14.22      1.71 o
   5  15  -2      119.36      131.61      4.77 o
   2   0  -1     1305.54     1437.19     39.40 o
   4   0  -1        1.18        1.61      0.39 o
   6   0  -1      951.62     1059.68     19.75 o
   8   0  -1       41.47       37.21      1.17 o
  10   0  -1     2342.25     2384.85     50.88 o
  12   0  -1       65.86       82.98      2.39 o
  14   0  -1      250.49      226.79      6.67 o
  16   0  -1       53.65       43.49      7.40 o
  18   0  -1       84.48       95.19      8.80 o
   0   1  -1     1624.76     1481.81     60.55 o
   1   1  -1      439.64      368.37      8.97 o
   2   1  -1      532.46      507.56     10.44 o
   3   1  -1     6247.58     6385.08    104.36 o
   4   1  -1      631.57      617.36      9.51 o
   5   1  -1      196.45      212.42      2.84 o
   6   1  -1      732.94      827.95     10.86 o
   7   1  -1     1997.29     2059.81     27.90 o
   8   1  -1      596.74      653.92      9.17 o
   9   1  -1      125.41      142.14      2.28 o
  10   1  -1      102.80       93.78      1.63 o
  11   1  -1      605.23      617.82      9.70 o
  12   1  -1       47.22       44.87      1.17 o
  13   1  -1       54.43       54.37      1.40 o
  14   1  -1      494.55      457.97      9.23 o
  15   1  -1      134.00      132.11      3.97 o
  16   1  -1       15.11       11.15      1.78 o
  17   1  -1       84.77       85.26      4.76 o
  18   1  -1      142.47      150.59      8.48 o
  19   1  -1       30.09       25.37      2.96 o
   1   2  -1     1616.57     1614.92     26.59 o
   2   2  -1     2377.32     2433.04     34.37 o
   3   2  -1     6555.98     6886.18     93.27 o
   4   2  -1      304.58      312.13      4.23 o
   5   2  -1     1804.90     1778.08     22.91 o
   6   2  -1      351.13      365.35      4.93 o
   7   2  -1      790.33      863.99     11.70 o
   8   2  -1      425.39      459.55      6.70 o
   9   2  -1     1093.70     1076.94     14.93 o
  10   2  -1       73.86       76.56      1.38 o
  11   2  -1      540.76      533.94      8.44 o
  12   2  -1       37.43       40.84      1.08 o
  13   2  -1      546.50      557.06      9.62 o
  14   2  -1       30.35       21.17      1.16 o
  15   2  -1       55.45       52.12      2.26 o
  16   2  -1       43.43       37.30      3.58 o
  17   2  -1      307.30      319.53     13.08 o
  18   2  -1       49.60       57.20      4.81 o
  19   2  -1       88.70       84.39      8.40 o
   0   3  -1    38996.36    34596.63    832.32 o
   1   3  -1     5656.72     5562.54     77.64 o
   2   3  -1     1566.67     1574.98     21.48 o
   3   3  -1      267.28      292.12      4.25 o
   4   3  -1      782.68      814.80     11.37 o
   5   3  -1      255.11      279.73      3.88 o
   6   3  -1      144.71      150.23      2.24 o
   7   3  -1      291.04      316.97      4.49 o
   8   3  -1      830.16      855.59     11.74 o
   9   3  -1       45.67       43.21      0.91 o
  10   3  -1       79.70       81.68      1.51 o
  11   3  -1      171.01      170.04      2.83 o
  12   3  -1     1049.85     1048.92     16.97 o
  13   3  -1      349.42      346.02      6.52 o
  14   3  -1      836.29      824.21     17.66 o
  15   3  -1        8.61        6.59      1.23 o
  16   3  -1       87.59       91.15      4.13 o
  17   3  -1        2.47       -1.27      1.76 o
  18   3  -1      116.62      124.63      7.40 o
   1   4  -1     1653.86     1735.97     22.00 o
   2   4  -1      876.22      895.52     11.84 o
   3   4  -1     1628.22     1679.27     23.23 o
   4   4  -1      276.30      291.36      3.98 o
   5   4  -1     1763.76     1857.04     25.46 o
   6   4  -1      521.52      529.28      7.01 o
   7   4  -1      512.00      554.13      7.71 o
   8   4  -1      538.99      568.42      8.26 o
   9   4  -1      477.13      498.82      7.36 o
  10   4  -1      166.89      169.46      2.77 o
  11   4  -1      190.65      189.74      3.42 o
  12   4  -1      260.83      264.81      4.57 o
  13   4  -1       92.86       93.30      2.33 o
  14   4  -1       41.38       44.68      2.04 o
  15   4  -1       11.53       11.01      1.15 o
  16   4  -1      252.28      274.01      9.54 o
  17   4  -1      278.49      267.06     13.86 o
  18   4  -1       30.11       29.20      4.40 o
   0   5  -1      162.95      141.41      3.00 o
   1   5  -1       94.81       96.40      1.38 o
   2   5  -1      404.77      435.29      5.74 o
   3   5  -1      180.44      187.61      2.48 o
   4   5  -1      470.28      524.19      7.09 o
   5   5  -1      375.92      376.92      5.22 o
   6   5  -1      193.40      208.63      3.06 o
   7   5  -1      183.20      150.55      2.36 o
   8   5  -1       23.40       26.08      0.72 o
   9   5  -1       98.29      108.42      1.79 o
  10   5  -1       75.65       76.20      1.54 o
  11   5  -1      461.50      472.16      7.82 o
  12   5  -1       17.82       15.91      0.83 o
  13   5  -1       12.71        7.22      0.78 o
  14   5  -1      165.06      166.49      4.49 o
  15   5  -1      128.72      148.84      5.13 o
  16   5  -1        6.75        2.34      1.32 o
  17   5  -1       20.56       18.41      4.20 o
  18   5  -1       62.59       67.99      7.60 o
   1   6  -1      191.69      194.99      2.55 o
   2   6  -1     1647.14     1667.08     22.21 o
   3   6  -1      569.72      592.47      7.56 o
   4   6  -1      232.85      246.48      3.42 o
   5   6  -1     1665.72     1834.92     25.36 o
   6   6  -1      610.06      622.99      8.69 o
   7   6  -1       95.68      104.85      1.78 o
   8   6  -1      234.58      238.54      3.70 o
   9   6  -1      220.00      225.55      3.62 o
  10   6  -1      475.41      484.51      7.86 o
  11   6  -1      193.75      194.33      4.00 o
  12   6  -1      329.46      321.85      6.87 o
  13   6  -1       76.23       79.21      3.19 o
  14   6  -1        7.83        6.22      0.88 o
  15   6  -1       21.85       22.05      1.44 o
  16   6  -1       76.80       75.68      5.51 o
  17   6  -1       72.59       60.80      7.60 o
   0   7  -1     1074.28     1019.53     18.70 o
   1   7  -1      328.47      343.60      4.53 o
   2   7  -1      318.71      324.52      4.40 o
   3   7  -1      535.46      567.35      7.52 o
   4   7  -1       98.39       92.21      1.53 o
   5   7  -1       18.58       19.87      0.59 o
   6   7  -1      128.80      128.80      2.03 o
   7   7  -1       62.91       62.95      1.22 o
   8   7  -1      487.62      499.95      7.74 o
   9   7  -1      272.67      283.49      4.62 o
  10   7  -1       84.42       77.19      1.83 o
  11   7  -1      355.54      352.72      7.81 o
  12   7  -1      597.33      625.00     16.27 o
  13   7  -1      179.17      193.24      6.97 o
  14   7  -1      196.26      207.66      7.11 o
  15   7  -1      191.80      209.45      6.79 o
  16   7  -1       62.18       67.54      5.07 o
  17   7  -1       70.48       76.79      8.40 o
   1   8  -1       75.75       65.85      1.17 o
   2   8  -1        6.18        6.99      0.37 o
   3   8  -1      684.52      692.43      9.41 o
   4   8  -1        4.80        4.52      0.36 o
   5   8  -1     1131.89     1130.76     16.16 o
   6   8  -1       31.65       28.41      0.82 o
   7   8  -1       29.65       30.39      0.83 o
   8   8  -1      250.52      252.04      3.99 o
   9   8  -1     2004.00     2059.15     32.92 o
  10   8  -1       24.98       22.43      0.92 o
  11   8  -1      297.35      316.99      8.48 o
  12   8  -1       27.12       24.85      1.51 o
  13   8  -1      199.07      196.39      7.72 o
  14   8  -1        7.76        5.90      1.29 o
  15   8  -1       36.39       34.87      3.03 o
  16   8  -1       18.12       16.38      2.50 o
   0   9  -1      837.38      834.65     16.29 o
   1   9  -1      364.54      362.51      5.09 o
   2   9  -1      138.92      133.67      2.19 o
   3   9  -1      161.48      155.81      2.46 o
   4   9  -1      191.47      187.00      2.95 o
   5   9  -1      164.32      157.63      2.62 o
   6   9  -1       39.19       39.75      1.06 o
   7   9  -1       90.19       88.95      1.78 o
   8   9  -1      337.60      349.34      6.30 o
   9   9  -1       71.37       75.91      1.98 o
  10   9  -1       18.18       16.83      0.94 o
  11   9  -1      110.52      107.90      2.85 o
  12   9  -1      252.44      267.49      7.49 o
  13   9  -1       22.98       19.85      2.77 o
  14   9  -1      193.32      200.54      9.86 o
  15   9  -1      103.69      103.02      6.64 o
  16   9  -1       15.75       16.40      3.60 o
   1  10  -1       91.75       90.69      1.72 o
   2  10  -1      482.88      479.32      7.01 o
   3  10  -1      154.85      163.05      2.74 o
   4  10  -1        3.33        2.76      0.44 o
   5  10  -1      282.84      279.07      4.61 o
   6  10  -1       13.13       11.19      0.63 o
   7  10  -1       51.23       52.05      1.49 o
   8  10  -1       44.27       40.85      1.42 o
   9  10  -1       15.16       13.67      0.88 o
  10  10  -1       79.96       80.66      2.60 o
  11  10  -1       12.88       10.31      1.18 o
  12  10  -1      168.65      165.04      5.39 o
  13  10  -1       31.22       30.70      2.29 o
  14  10  -1       35.34       38.33      5.73 o
  15  10  -1       13.62       14.23      2.68 o
   0  11  -1       26.11       21.66      1.32 o
   1  11  -1       94.20       91.80      1.98 o
   2  11  -1       84.21       80.07      1.78 o
   3  11  -1      120.50      114.63      2.44 o
   4  11  -1      278.57      285.77      5.38 o
   5  11  -1      119.58      117.82      2.63 o
   6  11  -1       72.36       69.92      1.95 o
   7  11  -1      134.61      134.13      3.15 o
   8  11  -1      111.14      101.25      2.96 o
   9  11  -1       42.82       39.76      2.15 o
  10  11  -1       26.81       19.11      2.28 o
  11  11  -1      155.61      159.69      7.50 o
  12  11  -1       30.80       29.56      2.48 o
  13  11  -1       36.20       35.85      3.54 o
  14  11  -1        5.82        3.69      2.39 o
   1  12  -1      189.88      189.97      3.79 o
   2  12  -1       53.03       51.57      1.59 o
   3  12  -1       93.45       92.43      2.34 o
   4  12  -1       53.73       48.99      1.71 o
   5  12  -1      257.50      262.17      5.29 o
   6  12  -1      189.48      188.26      4.68 o
   7  12  -1       21.97       16.57      1.18 o
   8  12  -1       73.29       71.79      3.30 o
   9  12  -1      170.35      179.77      5.82 o
  10  12  -1       56.95       54.81      3.11 o
  11  12  -1      107.45      111.34      4.34 o
  12  12  -1       30.25       29.22      4.32 o
   0  13  -1     1311.98     1303.89     39.30 o
   1  13  -1      131.56      132.87      3.47 o
   2  13  -1       66.86       64.80      2.13 o
   3  13  -1      211.49      211.81      5.12 o
   4  13  -1      126.73      119.30      3.51 o
   5  13  -1        5.54        3.42      1.08 o
   6  13  -1      110.59      103.60      3.46 o
   7  13  -1       22.67       20.00      1.70 o
   8  13  -1      196.75      217.54      7.09 o
   9  13  -1        1.33       -1.81      2.00 o
  10  13  -1       55.14       62.33      3.16 o
  11  13  -1       57.45       61.89      3.86 o
   1  14  -1       38.79       42.39      3.25 o
   2  14  -1       38.83       35.80      3.54 o
   3  14  -1       82.68       85.16      3.52 o
   4  14  -1       21.98       23.61      2.54 o
   5  14  -1      188.44      207.33      6.77 o
   6  14  -1       18.04       21.41      2.60 o
   7  14  -1       34.75       34.07      3.96 o
   8  14  -1        0.54        0.81      2.76 o
   9  14  -1      195.07      210.92      9.28 o
   0  15  -1       40.40       37.33      8.40 o
   1  15  -1       77.19       90.99      4.23 o
   2  15  -1       20.52       19.48      2.41 o
   3  15  -1       36.50       33.10      3.67 o
   4  15  -1        6.29        5.50      1.60 o
   5  15  -1       47.03       47.64      3.30 o
   6  15  -1      101.51      109.32      4.92 o
   7  15  -1       25.37       21.20      4.80 o
   1  16  -1        4.34        5.95      1.47 o
   2  16  -1      134.74      152.57      7.50 o
   2   0   0      159.89      175.63      3.94 o
   4   0   0     1907.13     2062.80     39.49 o
   6   0   0        0.10       -0.28      0.28 o
   8   0   0      368.42      322.23      6.71 o
  10   0   0        0.28        2.49      0.43 o
  12   0   0      180.33      184.17      4.05 o
  14   0   0     1734.14     1698.98     45.73 o
  16   0   0       83.36       90.17      5.79 o
   1   1   0      313.05      311.34      3.93 o
   2   1   0     5853.41     5858.35     75.15 o
   3   1   0     5489.47     5733.34     74.69 o
   4   1   0      361.80      401.69      5.30 o
   5   1   0     1292.45     1294.76     16.96 o
   6   1   0      843.21      840.99     12.15 o
   7   1   0     2076.77     2261.24     33.29 o
   8   1   0     1238.62     1389.89     19.98 o
   9   1   0      210.33      201.89      3.14 o
  10   1   0      857.73      886.01     13.05 o
  11   1   0       49.64       42.20      0.97 o
  12   1   0        2.27        1.54      0.33 o
  13   1   0      430.80      418.85      7.04 o
  14   1   0        1.00       -0.66      0.66 o
  15   1   0       49.56       43.53      2.69 o
  16   1   0      188.35      186.26      6.90 o
  17   1   0      411.23      416.30     14.24 o
   0   2   0        0.35       -0.16      0.16 o
   1   2   0      163.46      124.21      1.57 o
   2   2   0       17.37       18.63      0.39 o
   3   2   0     4794.41     5218.71     63.38 o
   4   2   0     1884.29     1956.63     24.18 o
   5   2   0      308.54      353.36      4.78 o
   6   2   0     1010.21     1104.26     15.51 o
   7   2   0      890.15      859.14     12.64 o
   8   2   0      187.82      196.45      2.96 o
   9   2   0      601.59      657.35      9.76 o
  10   2   0      178.11      181.07      2.80 o
  11   2   0      740.90      747.56     10.87 o
  12   2   0        2.77        1.23      0.34 o
  13   2   0       66.85       63.41      1.57 o
  14   2   0      366.71      355.06      7.15 o
  15   2   0       22.84       29.73      1.79 o
  16   2   0        4.21        1.64      1.24 o
  17   2   0        3.63        0.34      1.82 o
   1   3   0       17.40       22.25      0.46 o
   2   3   0     1124.65     1272.52     15.28 o
   3   3   0       89.95      116.70      1.72 o
   4   3   0      227.01      272.41      3.95 o
   5   3   0     2169.96     2233.26     31.34 o
   6   3   0       99.97       83.40      1.34 o
   7   3   0      224.36      245.93      3.66 o
   8   3   0       44.70       35.72      0.80 o
   9   3   0      128.97      143.14      2.30 o
  10   3   0     2423.17     2502.42     35.86 o
  11   3   0        2.33        1.37      0.33 o
  12   3   0      156.47      167.64      2.73 o
  13   3   0      177.97      176.43      3.39 o
  14   3   0       92.58       89.80      2.47 o
  15   3   0        6.26        6.35      1.14 o
  16   3   0       16.83       15.60      1.60 o
  17   3   0       14.36        7.09      2.11 o
   0   4   0     4268.85     4537.46     75.53 o
   1   4   0        4.55        3.96      0.23 o
   2   4   0      101.23      116.47      1.52 o
   3   4   0     1858.56     1971.96     25.36 o
   4   4   0      112.21      105.49      1.50 o
   5   4   0       86.83       96.60      1.57 o
   6   4   0      195.44      209.46      2.93 o
   7   4   0      946.09      997.42     14.36 o
   8   4   0      209.25      226.51      3.42 o
   9   4   0       77.16       70.88      1.29 o
  10   4   0       23.92       26.18      0.75 o
  11   4   0       73.66       76.22      1.43 o
  12   4   0       14.90       14.81      0.57 o
  13   4   0       67.05       70.96      2.28 o
  14   4   0      459.69      480.43     11.57 o
  15   4   0      336.00      347.08     11.89 o
  16   4   0       67.43       75.74      5.23 o
  17   4   0      174.74      174.33      9.47 o
   1   5   0      370.73      397.04      4.92 o
   2   5   0        2.27        0.77      0.23 o
   3   5   0     1944.83     2042.18     26.39 o
   4   5   0       68.82       77.25      1.24 o
   5   5   0     2587.78     2567.21     34.99 o
   6   5   0       92.74       82.97      1.37 o
   7   5   0       97.15      102.74      1.65 o
   8   5   0       30.93       30.81      0.77 o
   9   5   0     2946.07     2939.24     42.74 o
  10   5   0      221.57      218.87      3.61 o
  11   5   0      532.76      564.68      9.19 o
  12   5   0       19.48       18.69      0.82 o
  13   5   0      501.33      530.81     11.38 o
  14   5   0       19.98       16.63      1.04 o
  15   5   0       67.84       73.01      5.09 o
  16   5   0        1.53        0.09      1.82 o
  17   5   0      192.10      192.13     10.32 o
   0   6   0     2594.19     2702.58     50.24 o
   1   6   0      131.92      136.01      1.92 o
   2   6   0     1038.80     1083.19     14.30 o
   3   6   0      280.01      301.04      4.01 o
   4   6   0       65.36       55.08      0.97 o
   5   6   0      632.67      671.59      9.05 o
   6   6   0       42.38       40.99      0.93 o
   7   6   0       27.14       27.05      0.71 o
   8   6   0      914.35      941.65     14.20 o
   9   6   0        0.00       -0.19      0.34 o
  10   6   0        5.48        5.50      0.41 o
  11   6   0      159.52      171.92      3.82 o
  12   6   0     1663.83     1725.67     33.08 o
  13   6   0       17.75       13.77      0.89 o
  14   6   0      268.88      263.31      8.73 o
  15   6   0       68.53       69.73      5.60 o
  16   6   0       63.82       64.30      5.00 o
  17   6   0       41.86       32.61      3.24 o
   1   7   0      410.41      422.90      5.80 o
   2   7   0     1520.15     1533.90     19.90 o
   3   7   0     1080.36     1180.51     15.34 o
   4   7   0        2.50        5.26      0.31 o
   5   7   0     1860.48     1971.26     26.84 o
   6   7   0       97.07       86.86      1.46 o
   7   7   0       10.20        9.75      0.39 o
   8   7   0       38.63       41.81      0.98 o
   9   7   0       51.99       44.02      1.15 o
  10   7   0        0.12       -0.42      0.42 o
  11   7   0        1.13       -0.52      0.52 o
  12   7   0      370.31      383.53      8.39 o
  13   7   0        3.32        1.71      0.89 o
  14   7   0        5.66        5.51      1.36 o
  15   7   0       28.08       24.28      2.22 o
  16   7   0      169.61      173.34      9.62 o
  17   7   0      121.14      113.59     10.00 o
   0   8   0        7.35        4.00      0.48 o
   1   8   0      170.59      150.92      2.20 o
   2   8   0      114.77      125.28      1.84 o
   3   8   0       91.05      110.15      1.63 o
   4   8   0      193.00      212.10      3.02 o
   5   8   0      269.29      251.47      3.63 o
   6   8   0      146.70      149.43      2.35 o
   7   8   0       63.50       47.62      1.14 o
   8   8   0      118.05      123.18      2.25 o
   9   8   0        1.40        0.83      0.44 o
  10   8   0        0.26       -0.47      0.47 o
  11   8   0      370.48      398.97      8.03 o
  12   8   0       16.27       17.39      1.40 o
  13   8   0       52.52       51.59      4.29 o
  14   8   0        6.48        4.59      1.49 o
  15   8   0      167.18      167.61      7.54 o
  16   8   0        6.12        4.27      4.00 o
   1   9   0       26.30       25.48      0.70 o
   2   9   0     1042.29     1018.60     14.06 o
   3   9   0       45.85       42.46      0.94 o
   4   9   0       33.81       37.30      0.90 o
   5   9   0     1104.84     1196.27     17.15 o
   6   9   0      498.07      522.01      7.82 o
   7   9   0        1.74        1.74      0.43 o
   8   9   0       78.54       82.54      1.98 o
   9   9   0      229.31      239.28      4.89 o
  10   9   0       15.01       10.07      0.77 o
  11   9   0      352.25      384.14      9.50 o
  12   9   0       83.42       87.27      4.13 o
  13   9   0       40.74       39.08      3.11 o
  14   9   0       22.88       12.46      1.99 o
  15   9   0       60.76       56.17      4.78 o
  16   9   0       92.36       93.59      8.80 o
   0  10   0      642.33      612.25     13.25 o
   1  10   0       32.59       29.78      0.89 o
   2  10   0      400.20      402.94      6.10 o
   3  10   0      313.28      334.91      5.12 o
   4  10   0       84.63       80.58      1.56 o
   5  10   0        0.90       -0.43      0.44 o
   6  10   0      157.66      154.25      2.71 o
   7  10   0       13.76       11.53      0.64 o
   8  10   0      681.42      734.29     14.10 o
   9  10   0       75.25       79.29      2.64 o
  10  10   0      267.83      276.22      6.77 o
  11  10   0       22.79       24.97      1.81 o
  12  10   0     1012.09     1002.70     33.84 o
  13  10   0      286.23      280.75     14.79 o
  14  10   0      122.42      122.33      7.35 o
  15  10   0       71.71       78.88      5.79 o
   1  11   0       30.31       27.04      1.40 o
   2  11   0       56.57       58.04      1.52 o
   3  11   0      228.25      236.73      4.33 o
   4  11   0        3.08        2.74      0.53 o
   5  11   0      365.67      357.21      6.54 o
   6  11   0        0.13       -0.41      0.61 o
   7  11   0       35.71       32.62      1.46 o
   8  11   0      158.74      160.41      5.07 o
   9  11   0      477.55      532.67     13.92 o
  10  11   0      170.67      193.29      5.71 o
  11  11   0      147.01      168.20      8.05 o
  12  11   0        4.43        1.50      1.88 o
  13  11   0       38.80       30.38      3.24 o
  14  11   0        0.42       -1.77      2.21 o
   0  12   0      414.30      387.72     10.39 o
   1  12   0      175.54      176.86      3.62 o
   2  12   0        0.54        0.09      0.63 o
   3  12   0       26.44       20.72      1.05 o
   4  12   0      104.99      102.90      2.83 o
   5  12   0       81.18       83.32      3.88 o
   6  12   0      118.31      123.15      3.89 o
   7  12   0      123.28      125.33      3.93 o
   8  12   0      101.92      104.77      3.48 o
   9  12   0       26.14       24.86      1.59 o
  10  12   0        9.51        6.91      1.67 o
  11  12   0       34.36       32.66      2.58 o
  12  12   0        5.80        6.13      2.08 o
  13  12   0        2.42        0.05      2.39 o
   1  13   0        2.69        2.98      0.91 o
   2  13   0      278.43      291.54      7.36 o
   3  13   0       19.05       16.91      1.28 o
   4  13   0        0.52       -0.56      0.93 o
   5  13   0        0.51       -0.45      0.95 o
   6  13   0        0.88       -0.69      1.00 o
   7  13   0       49.43       46.42      2.30 o
   8  13   0        0.08       -0.55      1.11 o
   9  13   0        1.24        0.06      1.46 o
  10  13   0       79.96       87.69      5.30 o
  11  13   0        2.07        2.11      2.05 o
   0  14   0       56.11       59.34      3.34 o
   1  14   0        0.79        1.45      0.92 o
   2  14   0        0.01        1.03      0.94 o
   3  14   0      225.33      228.29      7.25 o
   4  14   0       98.95      109.43      4.05 o
   5  14   0       19.47       15.85      1.40 o
   6  14   0        1.58        0.69      1.36 o
   7  14   0       80.62       90.42      4.57 o
   8  14   0       71.20       65.76      4.53 o
   1  15   0      172.17      173.11      4.80 o
   2  15   0       13.36        8.44      1.12 o
   3  15   0      220.64      232.78      6.69 o
   4  15   0       43.59       40.20      3.22 o
   5  15   0       80.43       78.36      4.84 o
   6  15   0       72.28       75.58      4.77 o
   7  15   0       47.39       40.52      3.47 o
   0  16   0      812.19      808.70     49.86 o
   1  16   0      128.26      122.42      4.82 o
   2  16   0       28.81       22.58      1.93 o
   3  16   0       80.86       76.96      4.13 o
   2   0   1     1321.12     1394.42     47.07 o
   4   0   1        1.83        1.96      0.35 o
   6   0   1      890.18      954.30     22.54 o
   8   0   1       36.03       28.88      1.25 o
  10   0   1     2333.81     2384.93     52.98 o
  12   0   1       68.62       83.39      2.48 o
  14   0   1      239.28      219.85      9.23 o
  16   0   1       48.31       48.32      4.04 o
   0   1   1     1621.29     1349.25     56.69 o
   1   1   1      416.67      367.97     10.22 o
   2   1   1      527.87      517.96     12.41 o
   3   1   1     6233.25     6113.10    162.54 o
   4   1   1      643.99      605.61     13.07 o
   5   1   1      202.92      208.67      3.69 o
   6   1   1      732.69      793.08     13.69 o
   7   1   1     2016.31     1998.74     31.92 o
   8   1   1      606.81      636.58     10.00 o
   9   1   1      123.58      137.10      2.40 o
  10   1   1       96.43       84.79      1.73 o
  11   1   1      609.31      614.11     10.14 o
  12   1   1       52.36       48.31      1.18 o
  13   1   1       54.43       53.93      1.76 o
  14   1   1      498.09      468.77     12.57 o
  15   1   1      134.58      139.25      5.50 o
  16   1   1       15.51       15.24      1.82 o
  17   1   1       85.35       88.61      5.66 o
   1   2   1     1678.83     1612.98     40.80 o
   2   2   1     2382.43     2379.16     45.71 o
   3   2   1     6584.81     6773.44    118.18 o
   4   2   1      300.81      301.33      4.85 o
   5   2   1     1800.16     1728.45     27.15 o
   6   2   1      354.08      358.89      5.56 o
   7   2   1      791.89      841.65     12.59 o
   8   2   1      418.98      440.69      6.92 o
   9   2   1     1070.64     1040.51     16.35 o
  10   2   1       70.60       71.05      1.43 o
  11   2   1      539.57      528.10      8.30 o
  12   2   1       34.59       37.25      1.01 o
  13   2   1      538.71      553.05     11.46 o
  14   2   1       32.44       22.61      1.44 o
  15   2   1       55.28       53.43      3.04 o
  16   2   1       45.38       46.64      3.22 o
  17   2   1      310.96      335.04     20.60 o
   0   3   1    38964.87    36681.05    857.98 o
   1   3   1     5636.37     5762.08    103.10 o
   2   3   1     1575.78     1580.42     24.06 o
   3   3   1      262.79      289.74      4.35 o
   4   3   1      751.31      796.54     11.91 o
   5   3   1      252.95      272.69      4.29 o
   6   3   1      148.04      147.91      2.32 o
   7   3   1      297.05      323.20      4.70 o
   8   3   1      847.92      851.43     12.49 o
   9   3   1       46.04       42.33      0.91 o
  10   3   1       89.98       88.89      1.57 o
  11   3   1      175.46      173.69      2.98 o
  12   3   1     1056.39     1073.40     19.79 o
  13   3   1      349.73      347.20      7.31 o
  14   3   1      838.10      841.87     24.75 o
  15   3   1        8.87        7.09      1.32 o
  16   3   1       87.11       99.93      5.00 o
  17   3   1        2.50        2.60      1.70 o
   1   4   1     1608.92     1752.80     27.54 o
   2   4   1      909.01      968.43     15.16 o
   3   4   1     1617.34     1698.69     26.03 o
   4   4   1      282.15      301.26      4.82 o
   5   4   1     1779.40     1907.51     26.99 o
   6   4   1      517.90      522.17      8.42 o
   7   4   1      506.89      542.18      7.75 o
   8   4   1      542.43      570.74      8.26 o
   9   4   1      498.27      509.55      7.34 o
  10   4   1      163.39      164.95      2.67 o
  11   4   1      191.42      194.94      3.20 o
  12   4   1      254.55      258.05      5.38 o
  13   4   1       95.87       98.98      2.85 o
  14   4   1       39.74       41.60      2.48 o
  15   4   1       10.91       11.03      1.62 o
  16   4   1      252.12      270.34     11.47 o
  17   4   1      278.97      303.18     20.40 o
   0   5   1      160.08      146.41      3.51 o
   1   5   1      103.73      106.69      1.86 o
   2   5   1      406.17      444.34      7.08 o
   3   5   1      158.45      170.81      2.85 o
   4   5   1      477.72      542.72      8.36 o
   5   5   1      379.20      385.00      5.84 o
   6   5   1      195.81      214.95      3.23 o
   7   5   1      170.54      145.95      2.40 o
   8   5   1       22.31       23.89      0.64 o
   9   5   1       99.69      110.32      1.81 o
  10   5   1       76.24       77.36      1.43 o
  11   5   1      456.48      460.35      7.55 o
  12   5   1       18.39       16.46      0.86 o
  13   5   1       12.75        9.12      1.07 o
  14   5   1      162.86      162.52      5.68 o
  15   5   1      125.51      137.82      6.62 o
  16   5   1        6.54        4.13      1.62 o
  17   5   1       18.95       18.40      3.60 o
   1   6   1      192.15      202.38      3.25 o
   2   6   1     1640.23     1709.02     26.16 o
   3   6   1      579.83      608.53      9.94 o
   4   6   1      230.50      252.39      3.95 o
   5   6   1     1670.82     1861.96     28.49 o
   6   6   1      603.81      625.60      9.25 o
   7   6   1       94.08      107.87      2.03 o
   8   6   1      226.80      238.08      3.68 o
   9   6   1      213.38      226.49      3.42 o
  10   6   1      471.12      485.54      7.63 o
  11   6   1      193.06      188.24      3.77 o
  12   6   1      341.02      334.87      7.42 o
  13   6   1       74.98       80.37      3.07 o
  14   6   1        7.23        6.11      1.29 o
  15   6   1       22.03       22.17      2.49 o
  16   6   1       79.27       92.39      8.00 o
   0   7   1     1072.79     1052.07     23.29 o
   1   7   1      341.08      365.52      5.49 o
   2   7   1      320.74      333.29      5.12 o
   3   7   1      528.00      576.41      8.55 o
   4   7   1      105.31      103.68      1.67 o
   5   7   1       20.14       23.19      0.77 o
   6   7   1      127.74      132.25      2.11 o
   7   7   1       60.00       63.17      1.30 o
   8   7   1      487.63      511.10      7.77 o
   9   7   1      271.23      286.51      5.13 o
  10   7   1       83.26       77.86      1.81 o
  11   7   1      339.67      347.47      7.43 o
  12   7   1      602.81      621.76     15.30 o
  13   7   1      179.65      191.80      6.20 o
  14   7   1      193.39      198.03     13.19 o
  15   7   1      194.46      211.69     16.10 o
   1   8   1       78.72       69.27      1.32 o
   2   8   1        6.08        7.79      0.41 o
   3   8   1      677.57      710.49     10.46 o
   4   8   1        4.85        5.33      0.38 o
   5   8   1     1132.58     1162.78     17.32 o
   6   8   1       31.85       29.94      0.94 o
   7   8   1       31.27       34.32      0.93 o
   8   8   1      250.75      256.97      4.43 o
   9   8   1     2030.34     2082.76     37.12 o
  10   8   1       25.01       21.58      0.93 o
  11   8   1      298.11      310.28      7.99 o
  12   8   1       27.29       27.36      1.67 o
  13   8   1      202.73      199.88      8.09 o
  14   8   1        7.54        7.42      1.44 o
  15   8   1       35.80       40.40      5.60 o
   0   9   1      839.04      837.95     18.13 o
   1   9   1      366.78      373.94      6.05 o
   2   9   1      139.76      141.65      2.42 o
   3   9   1      158.21      159.65      2.73 o
   4   9   1      200.65      203.08      3.12 o
   5   9   1      163.77      160.94      2.84 o
   6   9   1       37.38       37.80      1.08 o
   7   9   1       92.48       91.61      1.95 o
   8   9   1      328.86      343.60      6.55 o
   9   9   1       69.91       75.70      2.07 o
  10   9   1       18.22       17.57      1.17 o
  11   9   1      102.48       99.95      3.44 o
  12   9   1      250.50      283.63      8.98 o
  13   9   1       22.98       21.82      2.89 o
  14   9   1      192.40      219.47     25.20 o
  15   9   1      104.66      111.19      9.60 o
   1  10   1       90.30       92.89      1.76 o
   2  10   1      470.60      476.23      7.80 o
   3  10   1      156.15      169.12      2.97 o
   4  10   1        3.30        2.74      0.48 o
   5  10   1      284.44      286.79      4.91 o
   6  10   1       10.85        8.51      0.56 o
   7  10   1       50.68       51.23      1.56 o
   8  10   1       40.41       36.56      1.36 o
   9  10   1       13.77       13.04      1.13 o
  10  10   1       86.17       89.54      3.05 o
  11  10   1       13.04       11.70      1.38 o
  12  10   1      172.18      183.98     13.60 o
  13  10   1       31.20       32.80      3.24 o
  14  10   1       37.29       45.60      6.00 o
  15  10   1       14.13       15.60      4.00 o
   0  11   1       27.23       23.87      1.26 o
   1  11   1       98.61       97.28      2.05 o
   2  11   1       84.25       78.89      1.82 o
   3  11   1      122.41      122.84      2.45 o
   4  11   1      280.35      297.01      5.10 o
   5  11   1      118.04      120.12      2.76 o
   6  11   1       72.89       71.44      2.24 o
   7  11   1      138.36      140.12      3.49 o
   8  11   1      109.54      102.61      3.44 o
   9  11   1       43.31       45.53      2.22 o
  10  11   1       26.82       24.35      2.36 o
  11  11   1      152.13      176.81     15.80 o
  12  11   1       30.86       31.92      3.60 o
  13  11   1       36.26       36.00      5.20 o
  14  11   1        5.59        6.00      3.20 o
   1  12   1      182.64      183.24      4.11 o
   2  12   1       48.69       43.95      1.64 o
   3  12   1       92.89       92.79      2.51 o
   4  12   1       55.53       51.60      1.80 o
   5  12   1      255.76      263.03      6.02 o
   6  12   1      190.35      197.15      5.63 o
   7  12   1       21.82       19.93      1.53 o
   8  12   1       75.30       77.50      3.95 o
   9  12   1      174.48      177.24     14.13 o
  10  12   1       58.29       64.01      4.21 o
  11  12   1      107.74      112.39     10.40 o
  12  12   1       27.82       28.00      4.80 o
   0  13   1     1328.68     1322.26     56.39 o
   1  13   1      130.30      127.56      3.74 o
   2  13   1       67.08       64.51      2.72 o
   3  13   1      211.26      211.98      5.52 o
   4  13   1      129.97      121.33      3.79 o
   5  13   1        5.51        5.47      1.04 o
   6  13   1      107.33      107.21      4.43 o
   7  13   1       23.21       20.17      2.29 o
   8  13   1      193.80      230.84     12.76 o
   9  13   1        1.34        2.07      2.39 o
  10  13   1       56.76       62.58      5.64 o
  11  13   1       58.67       61.19      7.60 o
   1  14   1       43.10       38.72      2.19 o
   2  14   1       35.94       30.93      2.03 o
   3  14   1       86.86       83.86      3.23 o
   4  14   1       21.98       20.54      1.64 o
   5  14   1      187.08      188.96      7.69 o
   6  14   1       18.72       20.54      1.98 o
   7  14   1       35.40       41.13      2.97 o
   8  14   1        0.58        2.27      2.33 o
   9  14   1      189.28      189.31     11.59 o
   0  15   1       38.79       37.15      7.20 o
   1  15   1       74.44       69.71      3.84 o
   2  15   1       20.09       15.73      1.80 o
   3  15   1       35.56       30.15      2.53 o
   4  15   1        6.87        6.12      1.49 o
   5  15   1       45.70       47.95      3.19 o
   6  15   1      101.52      106.01      4.96 o
   7  15   1       27.57       25.20      4.80 o
   1  16   1        4.24        4.50      1.44 o
   2  16   1      133.27      132.48      5.89 o
   0   0   2    11163.33    10684.33    812.73 o
   2   0   2     1287.94     1203.21     42.62 o
   4   0   2      514.46      477.34     15.13 o
   6   0   2     1298.33     1214.25     44.01 o
   8   0   2     1406.41     1366.89     47.20 o
  10   0   2      341.75      321.44     11.40 o
  12   0   2     2263.85     2156.42     86.11 o
  14   0   2      825.74      798.80     38.32 o
  16   0   2       91.87       89.02      5.79 o
   1   1   2      565.76      586.06     20.33 o
   2   1   2      696.30      683.48     16.65 o
   3   1   2     1372.61     1360.52     35.58 o
   4   1   2      130.02      133.66      3.17 o
   5   1   2     1279.55     1216.62     27.73 o
   6   1   2      461.21      441.47     11.30 o
   7   1   2      235.96      226.40      5.87 o
   8   1   2       22.30       16.13      0.71 o
   9   1   2      520.53      474.88     11.97 o
  10   1   2       23.97       17.90      0.74 o
  11   1   2       98.63       97.91      2.55 o
  12   1   2      256.03      249.29      7.59 o
  13   1   2      115.10      119.07      3.86 o
  14   1   2      174.77      171.58      6.50 o
  15   1   2       91.95      100.87      4.39 o
  16   1   2       78.91       79.00      3.78 o
  17   1   2      234.35      231.82     12.44 o
   0   2   2     2238.71     2226.79    146.37 o
   1   2   2      161.63      147.21      6.64 o
   2   2   2      731.15      734.79     22.76 o
   3   2   2      312.80      262.52      6.82 o
   4   2   2     1160.89     1181.47     27.93 o
   5   2   2      904.61      932.34     22.34 o
   6   2   2      444.68      448.85     10.01 o
   7   2   2      442.56      376.89      9.17 o
   8   2   2      245.04      241.68      5.28 o
   9   2   2       54.36       54.89      1.58 o
  10   2   2       48.60       43.32      1.28 o
  11   2   2      570.73      547.33     11.14 o
  12   2   2      151.34      137.49      4.27 o
  13   2   2       15.82       14.92      1.03 o
  14   2   2      209.33      192.80      7.30 o
  15   2   2      330.04      328.93     11.75 o
  16   2   2        8.70        7.73      1.48 o
  17   2   2       50.26       48.40      6.40 o
   1   3   2      911.55      913.94     22.33 o
   2   3   2     1965.87     1870.62     43.57 o
   3   3   2      350.89      360.51      7.58 o
   4   3   2        9.29        8.35      0.44 o
   5   3   2     1332.30     1463.88     30.05 o
   6   3   2      719.14      776.79     17.71 o
   7   3   2       17.74       17.66      0.90 o
   8   3   2      273.50      271.79      5.86 o
   9   3   2      127.98      127.95      2.89 o
  10   3   2      442.04      435.76      8.64 o
  11   3   2      170.56      153.80      4.53 o
  12   3   2      235.19      219.41      5.95 o
  13   3   2        6.79        4.23      0.82 o
  14   3   2      119.93      115.10      4.90 o
  15   3   2       11.49        8.34      1.45 o
  16   3   2      123.25      135.97      7.82 o
  17   3   2       14.33        8.80      3.60 o
   0   4   2      429.90      388.71     13.09 o
   1   4   2      431.89      424.14     13.06 o
   2   4   2      448.21      458.46     12.15 o
   3   4   2     2672.52     2783.63     65.17 o
   4   4   2       64.79       66.92      1.58 o
   5   4   2       44.61       45.16      1.30 o
   6   4   2      220.14      231.75      5.08 o
   7   4   2      447.32      454.65      8.54 o
   8   4   2     1000.30     1016.96     18.98 o
   9   4   2      144.48      143.14      3.06 o
  10   4   2      259.76      247.74      5.11 o
  11   4   2      397.01      383.91     10.94 o
  12   4   2      542.76      528.52     15.12 o
  13   4   2      146.74      145.12      5.75 o
  14   4   2      174.76      164.20      6.30 o
  15   4   2      103.79      115.87      5.91 o
  16   4   2       59.45       67.95      4.06 o
   1   5   2      624.67      596.84     10.52 o
   2   5   2     1035.63     1165.71     24.58 o
   3   5   2     3152.11     3131.38     54.91 o
   4   5   2      334.30      356.45      7.03 o
   5   5   2     1558.20     1539.49     30.32 o
   6   5   2      172.27      173.32      3.33 o
   7   5   2       98.71      103.79      2.21 o
   8   5   2      675.90      686.91     12.14 o
   9   5   2     1433.42     1391.58     27.49 o
  10   5   2      503.01      485.86     11.51 o
  11   5   2      280.75      275.57      7.78 o
  12   5   2        9.04        9.25      1.00 o
  13   5   2      329.56      325.53     11.60 o
  14   5   2       24.84       22.09      1.78 o
  15   5   2       25.85       24.36      4.52 o
  16   5   2       17.71       16.00      3.60 o
   0   6   2     6736.61     6774.61    184.66 o
   1   6   2      650.09      654.76     11.41 o
   2   6   2      699.80      673.27     11.92 o
   3   6   2      189.96      174.36      3.02 o
   4   6   2      405.53      412.77      7.17 o
   5   6   2       18.35       15.71      0.62 o
   6   6   2        5.77        4.57      0.32 o
   7   6   2       68.57       61.28      1.38 o
   8   6   2       72.23       65.81      1.49 o
   9   6   2      181.89      172.64      3.65 o
  10   6   2      116.38      117.75      3.09 o
  11   6   2       30.18       29.31      1.40 o
  12   6   2      244.90      238.75      7.28 o
  13   6   2       22.27       17.29      1.45 o
  14   6   2      415.76      434.97     20.15 o
  15   6   2       41.49       53.12      4.38 o
   1   7   2      288.97      294.57      5.17 o
   2   7   2      278.66      269.28      4.65 o
   3   7   2       92.06       92.32      1.71 o
   4   7   2      107.80       96.41      1.71 o
   5   7   2      474.71      474.65      7.78 o
   6   7   2      179.82      186.56      3.38 o
   7   7   2      372.13      365.52      6.33 o
   8   7   2      215.70      227.63      4.25 o
   9   7   2      250.48      240.38      5.52 o
  10   7   2      282.28      272.88      6.71 o
  11   7   2       11.49        8.56      0.78 o
  12   7   2      163.55      162.09      6.07 o
  13   7   2      138.81      141.84      6.64 o
  14   7   2       28.13       35.74      3.53 o
   0   8   2      145.01      133.00      3.18 o
   1   8   2      197.14      198.34      3.12 o
   2   8   2       43.46       46.99      1.21 o
   3   8   2      411.42      411.78      6.73 o
   4   8   2       56.54       59.98      1.28 o
   5   8   2      141.97      141.96      2.54 o
   6   8   2        0.63       -0.05      0.33 o
   7   8   2      283.71      279.50      5.45 o
   8   8   2       46.79       43.35      1.55 o
   9   8   2      178.66      168.43      4.88 o
  10   8   2        5.57        5.81      0.74 o
  11   8   2      185.91      185.95      6.11 o
  12   8   2       17.30       14.91      1.25 o
  13   8   2       11.16        9.20      1.98 o
  14   8   2       48.69       56.00      6.00 o
   1   9   2      226.50      234.67      3.98 o
   2   9   2       64.38       61.26      1.31 o
   3   9   2      119.78      115.61      2.00 o
   4   9   2       51.97       50.17      1.20 o
   5   9   2      116.61      121.02      2.51 o
   6   9   2      368.00      374.55      7.22 o
   7   9   2      136.90      135.95      3.22 o
   8   9   2      111.62      117.77      3.13 o
   9   9   2       69.88       67.14      2.59 o
  10   9   2      427.51      420.16     13.83 o
  11   9   2       43.40       38.52      2.19 o
  12   9   2      106.17      109.86      4.74 o
  13   9   2       88.76       99.77      6.36 o
   0  10   2     2363.48     2335.86     59.29 o
   1  10   2      132.50      125.47      2.69 o
   2  10   2      134.08      125.64      2.73 o
   3  10   2      323.09      330.73      6.54 o
   4  10   2      442.98      436.05      8.05 o
   5  10   2       10.63        8.57      0.65 o
   6  10   2      119.75      117.47      2.92 o
   7  10   2       47.74       51.62      1.88 o
   8  10   2       60.94       61.75      2.55 o
   9  10   2       44.11       42.69      2.10 o
  10  10   2       94.54      108.35      5.16 o
  11  10   2       17.90       18.99      1.86 o
  12  10   2      114.34      125.59      7.64 o
  13  10   2        0.99       -0.40      2.80 o
  14  10   2      174.54      188.38     14.80 o
   1  11   2      109.70      110.51      2.83 o
   2  11   2      100.09       97.55      2.72 o
   3  11   2      258.25      253.93      5.84 o
   4  11   2       44.29       43.93      1.63 o
   5  11   2      378.93      390.11      9.30 o
   6  11   2        5.39        5.53      0.85 o
   7  11   2       84.38       81.56      3.19 o
   8  11   2       30.53       30.82      1.89 o
   9  11   2      511.99      552.23     21.78 o
  10  11   2       84.31       84.04      5.92 o
  11  11   2       18.08       14.05      2.50 o
  12  11   2        2.27        5.60      3.60 o
  13  11   2      123.97      131.99     11.60 o
   0  12   2      123.37      118.20      4.88 o
   1  12   2      177.83      174.01      4.69 o
   2  12   2       96.22       92.64      2.93 o
   3  12   2      207.15      202.35      5.40 o
   4  12   2       43.97       38.44      1.65 o
   5  12   2       75.70       73.22      2.58 o
   6  12   2       97.18       98.08      3.29 o
   7  12   2      141.56      141.36      6.01 o
   8  12   2      246.32      267.31     14.00 o
   9  12   2       41.28       40.06      4.21 o
  10  12   2       13.63       12.00      4.00 o
  11  12   2       16.65       14.80      4.00 o
  12  12   2       62.79       63.19      7.60 o
   1  13   2       22.38       16.86      1.15 o
   2  13   2      213.76      216.66      5.87 o
   3  13   2        3.59        4.91      0.95 o
   4  13   2       15.86       16.31      1.43 o
   5  13   2       10.88        9.59      1.34 o
   6  13   2       44.91       41.83      2.53 o
   7  13   2       22.59       15.96      2.96 o
   8  13   2       12.49        8.40      3.60 o
   9  13   2       20.00       24.40      4.40 o
  10  13   2       64.95       80.39      8.40 o
   0  14   2       60.63       52.71      4.50 o
   1  14   2       41.84       40.93      2.83 o
   2  14   2       10.95        7.63      1.49 o
   3  14   2       82.49       79.53      3.88 o
   4  14   2      109.72      106.99      4.73 o
   5  14   2       78.32       74.76      3.77 o
   6  14   2       11.56        8.80      2.68 o
   7  14   2       78.59       82.81      6.04 o
   8  14   2       40.38       32.00      5.20 o
   1  15   2       46.33       46.05      3.04 o
   2  15   2       54.00       50.95      3.24 o
   3  15   2       43.89       43.84      2.99 o
   4  15   2       20.64       17.09      1.83 o
   5  15   2      117.93      115.84      6.20 o
   2   0   3     1776.46     1695.35     93.19 o
   4   0   3      264.31      293.18     12.54 o
   6   0   3      910.63      932.61     30.31 o
   8   0   3      551.88      528.87     19.30 o
  10   0   3       30.43       26.06      2.47 o
  12   0   3      242.10      212.96     10.89 o
  14   0   3      201.74      196.06     10.45 o
   0   1   3      906.84      941.92     67.59 o
   1   1   3     1226.80     1270.70     63.92 o
   2   1   3     1074.08     1070.89     36.80 o
   3   1   3      637.63      602.10     16.91 o
   4   1   3      295.02      296.54      7.72 o
   5   1   3      418.06      420.95     10.22 o
   6   1   3       83.18       87.69      2.11 o
   7   1   3      155.76      140.80      3.42 o
   8   1   3      749.61      744.74     17.64 o
   9   1   3      311.79      294.82      7.65 o
  10   1   3      117.34      106.46      3.54 o
  11   1   3      309.08      300.10     11.10 o
  12   1   3      149.67      127.55      4.94 o
  13   1   3      204.60      210.70      7.70 o
  14   1   3       47.22       40.25      2.48 o
  15   1   3      274.71      277.52     14.71 o
   1   2   3      190.31      193.49      6.41 o
   2   2   3       11.35       10.71      0.68 o
   3   2   3      678.02      656.99     18.10 o
   4   2   3        8.34        5.61      0.54 o
   5   2   3     1567.00     1538.25     40.55 o
   6   2   3      272.67      261.80      5.91 o
   7   2   3        4.05        2.48      0.47 o
   8   2   3      432.25      412.74     10.09 o
   9   2   3     1752.28     1673.39     40.85 o
  10   2   3      163.76      144.69      4.62 o
  11   2   3      154.15      148.84      6.62 o
  12   2   3       72.18       70.56      3.34 o
  13   2   3      199.65      192.97      6.94 o
  14   2   3       61.36       62.34      3.27 o
  15   2   3      160.25      164.22      9.47 o
   0   3   3     2620.44     2597.65    125.32 o
   1   3   3      112.41      113.14      4.33 o
   2   3   3      406.93      383.83     10.59 o
   3   3   3       42.83       39.91      1.49 o
   4   3   3      407.87      401.91     11.54 o
   5   3   3       67.98       66.02      2.01 o
   6   3   3      287.86      264.28      6.73 o
   7   3   3      109.07      105.53      2.81 o
   8   3   3      145.86      137.56      3.50 o
   9   3   3      148.08      135.56      3.40 o
  10   3   3      225.94      229.51      6.27 o
  11   3   3      112.00      111.96      4.59 o
  12   3   3      734.54      726.45     24.60 o
  13   3   3       77.42       74.66      3.44 o
  14   3   3      430.67      439.37     15.15 o
  15   3   3       30.92       27.05      3.00 o
   1   4   3      196.03      191.10      5.37 o
   2   4   3      536.51      516.50     12.56 o
   3   4   3      137.41      130.31      3.81 o
   4   4   3      176.66      158.43      4.50 o
   5   4   3      373.38      341.44     10.22 o
   6   4   3      468.17      440.29     10.43 o
   7   4   3      325.41      310.28      8.71 o
   8   4   3      109.20      103.94      2.75 o
   9   4   3      197.98      188.03      5.35 o
  10   4   3      199.14      192.65      5.90 o
  11   4   3       53.81       51.36      2.49 o
  12   4   3      149.54      144.02      5.59 o
  13   4   3      141.92      149.08      5.84 o
  14   4   3        0.98        1.26      1.53 o
  15   4   3       13.52        8.40      3.60 o
   0   5   3      530.87      495.23     15.84 o
   1   5   3      208.98      193.68      4.50 o
   2   5   3       93.76       88.24      2.17 o
   3   5   3      591.01      558.30     13.94 o
   4   5   3       55.28       55.17      2.32 o
   5   5   3      235.11      231.85      6.63 o
   6   5   3       56.92       54.45      1.60 o
   7   5   3      352.56      342.98      7.61 o
   8   5   3      104.15      105.14      3.70 o
   9   5   3       20.47       14.96      0.93 o
  10   5   3        3.64        3.07      0.83 o
  11   5   3      287.91      270.86      8.41 o
  12   5   3      109.30      102.91      4.00 o
  13   5   3       73.96       67.30      3.33 o
  14   5   3        9.33        5.20      3.20 o
  15   5   3      188.70      186.38     15.20 o
   1   6   3      256.32      249.82      6.24 o
   2   6   3      321.56      306.36      7.34 o
   3   6   3       73.29       73.93      1.87 o
   4   6   3      190.38      184.08      4.54 o
   5   6   3      195.46      202.11      5.28 o
   6   6   3      355.90      353.25      8.02 o
   7   6   3       23.27       16.83      0.90 o
   8   6   3      235.01      219.08      6.15 o
   9   6   3      142.15      132.69      4.31 o
  10   6   3      449.62      431.27     12.90 o
  11   6   3       54.12       51.62      2.30 o
  12   6   3      161.42      157.81      5.51 o
  13   6   3       17.90       14.60      1.76 o
  14   6   3       25.19       11.20      4.00 o
   0   7   3     1821.58     1638.91     52.11 o
   1   7   3      120.70      118.64      3.23 o
   2   7   3        6.80        4.40      0.58 o
   3   7   3     1211.04     1150.57     24.15 o
   4   7   3      371.02      357.14      7.85 o
   5   7   3       36.04       37.47      1.28 o
   6   7   3      252.40      260.28      6.25 o
   7   7   3       46.63       42.96      1.69 o
   8   7   3      139.27      139.33      4.51 o
   9   7   3       22.91       14.76      1.03 o
  10   7   3       28.61       27.76      1.51 o
  11   7   3      129.14      125.69      4.71 o
  12   7   3      139.43      157.95      6.77 o
  13   7   3       15.63        9.20      3.60 o
  14   7   3      184.86      173.19     14.80 o
   1   8   3      442.19      414.23      8.93 o
   2   8   3      266.16      252.30      7.79 o
   3   8   3     1743.58     1657.42     35.75 o
   4   8   3      118.56      109.06      3.36 o
   5   8   3      415.56      412.99      9.69 o
   6   8   3       11.62       10.61      0.80 o
   7   8   3      153.07      138.54      3.86 o
   8   8   3       23.29       20.53      1.10 o
   9   8   3      242.67      239.61      6.69 o
  10   8   3       49.54       46.65      2.29 o
  11   8   3       76.43       72.88      3.59 o
  12   8   3        9.82       10.00      3.60 o
  13   8   3      221.36      219.18     18.40 o
   0   9   3      936.31      912.90     31.96 o
   1   9   3      223.03      221.20      6.05 o
   2   9   3      149.80      133.20      3.90 o
   3   9   3      333.83      320.54      7.25 o
   4   9   3       46.17       42.01      1.42 o
   5   9   3       77.44       66.97      2.00 o
   6   9   3      189.21      170.63      4.37 o
   7   9   3      368.12      363.02      9.71 o
   8   9   3      217.42      219.83      6.35 o
   9   9   3       18.44       15.39      1.18 o
  10   9   3        2.32        1.89      1.14 o
  11   9   3      124.02      119.34      7.62 o
  12   9   3      104.30       93.99      9.20 o
   1  10   3       42.12       39.26      1.65 o
   2  10   3      123.61      120.50      3.09 o
   3  10   3       43.43       44.30      1.55 o
   4  10   3       76.18       72.53      2.02 o
   5  10   3       47.69       50.86      1.69 o
   6  10   3      105.34      100.88      3.64 o
   7  10   3       52.73       57.00      2.67 o
   8  10   3       79.47       83.76      3.55 o
   9  10   3       69.87       73.32      4.38 o
  10  10   3      152.88      168.59      7.77 o
  11  10   3       11.93       11.93      2.68 o
   0  11   3      154.09      152.01      5.83 o
   1  11   3       57.11       58.01      2.00 o
   2  11   3        6.05        4.09      0.87 o
   3  11   3      264.76      257.81      6.60 o
   4  11   3       70.23       69.73      2.40 o
   5  11   3       84.79       82.94      3.16 o
   6  11   3        3.88        3.05      1.27 o
   7  11   3      266.07      276.25     11.47 o
   8  11   3       52.31       49.19      3.82 o
   9  11   3       22.33       22.61      3.11 o
  10  11   3        1.50        3.44      2.39 o
  11  11   3       97.04      114.79     10.40 o
   1  12   3       88.02       87.15      3.03 o
   2  12   3       68.18       71.35      2.98 o
   3  12   3      111.88      112.69      3.88 o
   4  12   3        5.87        5.45      1.12 o
   5  12   3       22.83       18.81      2.22 o
   6  12   3      111.97      118.79      6.00 o
   7  12   3       32.90       29.23      3.39 o
   8  12   3       20.65       25.04      3.39 o
   9  12   3       25.49       30.00      4.80 o
  10  12   3       23.25       18.80      4.40 o
   0  13   3      296.66      307.29     13.15 o
   1  13   3       41.15       37.43      2.13 o
   2  13   3       10.13        6.83      1.24 o
   3  13   3       11.75       11.37      1.34 o
   4  13   3      112.49      117.59      4.63 o
   5  13   3        4.15        3.80      2.26 o
   6  13   3       86.61       94.49      6.77 o
   7  13   3        9.74       10.40      3.60 o
   8  13   3       48.07       47.20      6.80 o
   1  14   3        7.40        6.89      1.49 o
   2  14   3       40.36       36.36      2.65 o
   3  14   3       51.35       58.94      4.38 o
   4  14   3        3.73        1.20      2.80 o
   5  14   3      143.52      142.79     12.40 o
   6  14   3        8.26        7.60      3.60 o
   0   0   4     1240.95     1185.90     90.39 o
   2   0   4      454.99      438.76     34.40 o
   4   0   4      632.46      644.94     25.46 o
   6   0   4      498.10      482.92     19.13 o
   8   0   4       26.65       26.57      1.62 o
  10   0   4      405.54      383.35     18.81 o
  12   0   4      516.75      503.88     24.46 o
   1   1   4      143.04      138.40      8.48 o
   2   1   4      143.78      149.55      8.34 o
   3   1   4       89.98       72.79      3.02 o
   4   1   4        8.01        7.11      0.93 o
   5   1   4      424.67      418.80     11.91 o
   6   1   4      595.05      592.69     18.34 o
   7   1   4       57.75       50.39      1.81 o
   8   1   4      533.64      532.08     14.27 o
   9   1   4      664.54      630.33     17.44 o
  10   1   4      231.14      219.39      6.97 o
  11   1   4       82.38       80.56      3.38 o
  12   1   4       74.16       69.69      3.18 o
  13   1   4       90.21       79.59      8.00 o
   0   2   4      423.59      426.37     31.60 o
   1   2   4      999.54     1016.63     52.18 o
   2   2   4      277.58      276.40     10.08 o
   3   2   4      449.05      443.07     15.90 o
   4   2   4       76.22       77.35      3.22 o
   5   2   4       45.42       42.58      1.60 o
   6   2   4       21.59       17.48      0.96 o
   7   2   4      309.06      319.81      7.90 o
   8   2   4      482.94      488.18     14.79 o
   9   2   4       94.55       87.26      2.73 o
  10   2   4        0.05       -0.27      0.66 o
  11   2   4      202.90      187.87      7.14 o
  12   2   4       59.92       53.87      2.71 o
  13   2   4        7.54        6.40      2.80 o
   1   3   4        2.98        2.99      0.62 o
   2   3   4      426.43      427.11     13.01 o
   3   3   4        1.46        1.65      0.66 o
   4   3   4       12.21       12.55      0.86 o
   5   3   4       49.12       51.21      1.79 o
   6   3   4      388.85      388.62     10.75 o
   7   3   4       36.86       32.84      1.54 o
   8   3   4      270.28      264.58      7.44 o
   9   3   4      141.29      134.40      4.28 o
  10   3   4      123.21      111.81      4.59 o
  11   3   4       24.44       24.17      1.69 o
  12   3   4      232.29      221.42      7.94 o
   0   4   4      902.61      859.79     33.32 o
   1   4   4       56.95       52.25      2.25 o
   2   4   4      396.72      398.32     11.12 o
   3   4   4      467.96      457.99     13.39 o
   4   4   4      522.31      512.27     14.99 o
   5   4   4       51.56       47.38      1.81 o
   6   4   4        4.47        3.91      0.65 o
   7   4   4       95.64       86.49      3.26 o
   8   4   4       99.04       94.33      3.52 o
   9   4   4       26.63       19.97      1.24 o
  10   4   4       42.46       41.80      2.15 o
  11   4   4      140.58      139.22      5.34 o
  12   4   4      139.72      136.79     11.20 o
   1   5   4       99.50       95.65      3.05 o
   2   5   4      391.70      369.34     10.53 o
   3   5   4      864.34      845.35     23.56 o
   4   5   4      158.20      155.88      4.85 o
   5   5   4      562.98      571.10     16.30 o
   6   5   4       56.61       56.81      2.23 o
   7   5   4       71.71       69.27      2.55 o
   8   5   4       11.22       11.33      1.10 o
   9   5   4      495.50      484.43     15.72 o
  10   5   4       21.26       19.12      1.37 o
  11   5   4        8.12        6.21      1.17 o
  12   5   4       18.82       17.20      3.60 o
   0   6   4      266.59      271.17     11.23 o
   1   6   4      114.96      118.28      3.94 o
   2   6   4       64.71       59.03      2.19 o
   3   6   4      161.91      161.27      5.56 o
   4   6   4       13.79        8.77      1.24 o
   5   6   4       77.76       62.00      2.67 o
   6   6   4      434.01      401.09     13.10 o
   7   6   4      124.63      129.46      4.62 o
   8   6   4      271.72      260.87      8.76 o
   9   6   4       13.95       13.99      1.36 o
  10   6   4       15.64       11.63      1.20 o
  11   6   4       16.65       13.20      3.20 o
   1   7   4       71.08       71.93      3.46 o
   2   7   4      266.92      279.44      9.08 o
   3   7   4       41.42       38.68      2.63 o
   4   7   4      174.11      167.07      5.71 o
   5   7   4      225.41      235.03     10.20 o
   6   7   4      210.35      205.16      7.01 o
   7   7   4       20.64       18.60      1.40 o
   8   7   4       47.31       50.75      2.75 o
   9   7   4      100.23       97.29      3.53 o
  10   7   4      128.94      138.79     11.20 o
   0   8   4      132.55      139.50      6.41 o
   1   8   4       99.16      104.12      4.67 o
   2   8   4        3.28        1.93      0.95 o
   3   8   4      398.39      361.15     13.34 o
   4   8   4       27.67       20.87      1.55 o
   5   8   4      219.15      195.39      6.76 o
   6   8   4       16.07       13.58      1.32 o
   7   8   4      212.14      217.75      7.95 o
   8   8   4        1.79        1.65      1.03 o
   9   8   4        2.38        1.38      1.82 o
   1   9   4      108.72      115.28      4.26 o
   2   9   4      149.63      159.31      4.56 o
   3   9   4       48.00       51.98      2.06 o
   4   9   4      149.88      145.13      5.23 o
   5   9   4       26.75       24.02      1.83 o
   6   9   4      154.69      167.66      7.20 o
   7   9   4       28.67       27.92      3.09 o
   8   9   4       43.44       47.20      6.40 o
   0  10   4      530.73      534.82     33.26 o
   1  10   4        5.61        6.02      1.03 o
   2  10   4       18.47       13.95      1.22 o
   3  10   4      155.42      160.76      5.49 o
   4  10   4      152.31      154.36      5.88 o
   5  10   4       53.29       53.72      3.68 o
   6  10   4       81.55       87.28      6.08 o
   1  11   4       60.01       60.27      3.32 o
   2  11   4       68.29       65.03      3.16 o
   3  11   4      327.26      323.69     16.54 o
   4  11   4       80.70       75.05      5.64 o
   5  11   4      165.83      179.59     13.60 o
   6  11   4        5.60        4.40      3.20 o
   7  11   4       56.58       62.39      7.20 o
   0  12   4      209.11      226.38     16.40 o
   1  12   4       19.12       23.41      2.55 o
   2  12   4       78.79       88.84      5.51 o
   3  12   4       32.92       24.00      4.00 o
   4  12   4       71.13       74.39      7.60 o
   5  12   4        3.21        5.20      3.20 o
   6  12   4        0.53        3.60      2.80 o
   7  12   4       38.82       49.20      6.40 o
   8  12   4       21.18       32.40      5.20 o
   1  13   4       38.08       43.00      3.96 o
   2  13   4       83.59      101.59      8.80 o
   3  13   4       10.37       14.00      3.20 o
   4  13   4       20.36       23.60      4.00 o
   5  13   4       38.92       52.40      6.40 o
   6   0   5      275.42      301.98     19.20 o
   8   0   5      164.23      163.19     12.00 o
  10   0   5      138.22      137.99     10.80 o
   0   1   5      164.82      147.59     12.40 o
   1   1   5      160.59      166.83      9.33 o
   2   1   5      257.33      282.00     15.56 o
   3   1   5      302.27      319.70     17.25 o
   4   1   5      313.40      327.57     24.40 o
   5   1   5        1.02        1.60      2.00 o
   6   1   5       50.64       53.80      3.04 o
   7   1   5      263.37      288.88      9.84 o
   8   1   5       71.93       64.68      4.09 o
   9   1   5       33.76       31.91      5.20 o
   1   2   5      110.53      119.03      7.07 o
   2   2   5      289.83      291.08     15.84 o
   3   2   5      458.91      481.56     25.03 o
   4   2   5       51.25       52.68      3.34 o
   5   2   5       91.38       95.61      4.00 o
   6   2   5      291.04      309.24     13.28 o
   7   2   5      149.94      147.07      4.87 o
   8   2   5      145.16      154.15      8.06 o
   9   2   5      219.00      217.55     11.17 o
  10   2   5       12.95       10.40      1.60 o
   0   3   5      168.70      171.19     14.40 o
   1   3   5       56.73       57.05      4.81 o
   2   3   5      120.49      129.02      5.89 o
   3   3   5      177.77      194.70      7.23 o
   4   3   5      136.90      133.72      5.06 o
   5   3   5      177.02      175.22      8.06 o
   6   3   5      144.01      136.85      6.82 o
   7   3   5      243.48      266.07     13.78 o
   8   3   5       40.70       40.11      3.99 o
   9   3   5       46.42       43.95      2.57 o
   1   4   5        7.44        6.93      0.96 o
   2   4   5      147.51      176.17      5.66 o
   3   4   5       35.98       34.98      2.06 o
   4   4   5      183.72      194.57      7.23 o
   5   4   5      421.33      482.90     16.99 o
   6   4   5      401.23      445.68     22.44 o
   7   4   5       22.85       18.12      2.23 o
   8   4   5       51.11       51.98      2.95 o
   9   4   5      309.78      305.18     20.40 o
   0   5   5       73.55       65.97      4.21 o
   1   5   5      401.24      409.15     12.75 o
   2   5   5       12.23       11.16      1.16 o
   3   5   5      444.84      437.85     16.08 o
   4   5   5        3.64       -0.88      0.91 o
   5   5   5       72.46       69.71      6.29 o
   6   5   5        7.30        6.18      1.33 o
   7   5   5      119.38      126.75      6.23 o
   8   5   5      110.75      106.22      5.62 o
   1   6   5       23.27       19.00      1.65 o
   2   6   5      243.95      263.73      9.78 o
   3   6   5       28.31       31.49      2.52 o
   4   6   5       10.47       10.73      1.38 o
   5   6   5       28.57       24.96      2.17 o
   6   6   5      147.58      151.67      8.84 o
   7   6   5       36.25       38.28      3.68 o
   0   7   5      337.44      365.17     23.60 o
   1   7   5       70.47       80.34      4.08 o
   2   7   5       22.98       17.66      2.11 o
   3   7   5       70.18       77.64      4.16 o
   4   7   5      156.96      171.61      8.75 o
   5   7   5       34.95       39.80      3.00 o
   6   7   5       23.36       21.60      4.00 o
   7   7   5       12.67       10.40      3.20 o
   1   8   5       53.14       59.86      3.69 o
   2   8   5        8.42        8.40      1.98 o
   3   8   5       87.82       94.39      8.00 o
   0   2   6        4.58        5.60      3.20 o
   1   2   6      142.29      163.19     13.60 o
   2   2   6       48.25       54.40      7.20 o
   3   2   6      268.33      302.78     24.00 o
   4   2   6       66.17       74.79      8.00 o
   5   2   6       13.42       14.80      3.60 o
   2   3   6      212.66      247.58     20.00 o
   3   3   6       14.94       18.00      4.00 o
   4   3   6       19.39       21.60      4.00 o
   5   3   6       31.72       39.60      5.60 o
   4   4   6      155.79      183.19     15.60 o
   5   4   6       18.02       20.80      4.00 o
 
